# Supplementary material for: catena-Poly[[bis­(3-carb­oxy-5-nitro­benzoato-κO 1)copper(II)]-μ-1,3-di-4-pyridylpropane-κ2 N:N′]
Source: Acta Crystallogr Sect E Struct Rep Online. 2009 Aug 19;65(Pt 9):m1082. doi: 10.1107/S1600536809031821 (PMC2969884; doi:10.1107/S1600536809031821)
Supplement: Supplementary file 2 [file e-65-m1082-Isup2.hkl]

# 
# h,k,l, Fc-squared, Fo-squared, sigma(Fo-squared) and status flag 
# 
data_I
_shelx_title ' c2c in C2/c' 
_shelx_refln_list_code          4 
_shelx_F_calc_maximum      378.89 
_exptl_crystal_F_000      1396.00 
_reflns_d_resolution_high  0.8291 
 
loop_ 
 _symmetry_equiv_pos_as_xyz 
 'x, y, z' 
 '-x, y, -z+1/2' 
 'x+1/2, y+1/2, z' 
 '-x+1/2, y+1/2, -z+1/2' 
 '-x, -y, -z' 
 'x, -y, z-1/2' 
 '-x+1/2, -y+1/2, -z' 
 'x+1/2, -y+1/2, z-1/2' 
 
_cell_length_a    25.2976 
_cell_length_b     5.3702 
_cell_length_c    21.3122 
_cell_angle_alpha  90.000 
_cell_angle_beta  115.865 
_cell_angle_gamma  90.000 
 
_shelx_F_squared_multiplier     1.000 
 
loop_ 
 _refln_index_h 
 _refln_index_k 
 _refln_index_l 
 _refln_F_squared_calc 
 _refln_F_squared_meas 
 _refln_F_squared_sigma 
 _refln_observed_status 
   2   0   0      762.66      409.95     12.81 o 
   4   0   0    73988.78    71233.89    681.94 o 
   6   0   0    10254.23     9836.97    107.50 o 
   8   0   0     3407.04     3265.18     45.41 o 
  10   0   0    44441.46    47498.57    403.66 o 
  12   0   0     4852.12     4271.34     64.04 o 
  14   0   0     4228.32     3783.74     60.07 o 
  16   0   0    23627.08    22777.28    256.04 o 
  18   0   0     7629.48     7589.69    128.39 o 
  20   0   0       17.79        4.73     17.24 o 
  22   0   0      446.98      461.82     42.14 o 
  24   0   0     6203.03     6588.02    197.30 o 
  26   0   0     1744.67     1809.16    107.61 o 
   1   1   0     2739.71     3752.01     45.17 o 
   3   1   0     4117.15     5027.62     60.44 o 
   5   1   0      435.14      403.06     16.75 o 
   7   1   0     1268.08     1220.32     21.90 o 
   9   1   0    31327.78    30761.92    247.63 o 
  11   1   0     1982.53     1614.88     38.25 o 
  13   1   0     6418.02     6035.38     65.55 o 
  15   1   0     7167.27     6923.72     83.16 o 
  17   1   0     1988.08     1823.61     40.09 o 
  19   1   0     4972.75     5096.66     79.15 o 
  21   1   0      123.28      221.85     27.75 o 
  23   1   0     1791.81     1979.42     76.40 o 
  25   1   0     1190.24     1319.06     64.77 o 
  27   1   0     1888.67     1913.75     79.63 o 
   0   2   0     2648.83     3434.91    119.55 o 
   2   2   0    12802.63    11790.29    124.66 o 
   4   2   0     8538.51     8471.36     90.38 o 
   6   2   0    13508.17    11943.96    118.80 o 
   8   2   0    17904.03    17428.56    207.43 o 
  10   2   0     1506.05     1032.47     20.80 o 
  12   2   0    15275.66    14965.82    169.69 o 
  14   2   0     1649.97     1718.28     64.04 o 
  16   2   0     1050.91     1146.08     40.06 o 
  18   2   0     4257.11     4416.13     89.99 o 
  20   2   0     1704.81     1620.18     78.67 o 
  22   2   0     5659.72     5503.74    125.42 o 
  24   2   0     1393.92     1627.86     71.56 o 
  26   2   0     2666.92     2952.79     99.10 o 
   1   3   0     3324.76     3317.87     64.73 o 
   3   3   0     1136.62     1205.78     35.67 o 
   5   3   0     8811.70     8952.01    124.03 o 
   7   3   0     7689.05     7527.81    111.46 o 
   9   3   0     4680.82     4600.41     94.94 o 
  11   3   0     3000.68     3128.23     89.47 o 
  13   3   0     1262.23     1174.96     45.47 o 
  15   3   0     3772.09     3719.79     86.70 o 
  17   3   0     2533.35     2525.91     73.79 o 
  19   3   0     1893.05     1979.20     59.61 o 
  21   3   0     1319.90     1139.22     50.39 o 
  23   3   0     2601.24     2612.27     88.46 o 
   0   4   0      800.03      791.51     52.79 o 
   2   4   0     3010.76     3120.43     66.66 o 
   4   4   0     8605.91     8326.21    130.06 o 
   6   4   0     1093.88      867.59     44.34 o 
   8   4   0     8689.80     8677.32    152.21 o 
  10   4   0      169.27      232.92     30.82 o 
  12   4   0       76.31      112.97     30.70 o 
  14   4   0     1480.21     1418.92    151.25 o 
  16   4   0     1491.78     1656.15    108.90 o 
  18   4   0      462.01      573.58     55.54 o 
  20   4   0     3092.62     3041.37    139.26 o 
   1   5   0     4196.03     3927.69     91.85 o 
   3   5   0     1770.87     1528.30     58.77 o 
   5   5   0     2229.14     2203.77     77.70 o 
   7   5   0     4184.07     3940.22    105.50 o 
   9   5   0      102.56      237.04     47.04 o 
  11   5   0     5660.72     5954.94    273.66 o 
  13   5   0      315.33      511.66     77.92 o 
  15   5   0     1106.18     1086.78    234.03 o 
  17   5   0     2266.69     2518.74    163.82 o 
   0   6   0      355.40      226.82     63.36 o 
   2   6   0      286.83      224.09     42.75 o 
   4   6   0       15.72      -13.55     36.81 o 
   6   6   0       10.96       16.63     37.77 o 
   8   6   0     1522.81     1383.90     91.87 o 
  10   6   0      521.75      745.41     76.81 o 
 -27   1   1        3.25       12.27     28.65 o 
 -25   1   1       16.86       50.62     25.15 o 
 -23   1   1      121.54      159.32     26.87 o 
 -21   1   1    13425.56    14032.92    184.27 o 
 -19   1   1      277.60      318.60     24.66 o 
 -17   1   1     1357.60     1359.35     34.16 o 
 -15   1   1      266.91      253.47     18.40 o 
 -13   1   1        0.55       37.09      8.86 o 
 -11   1   1     4523.18     5494.00     59.39 o 
  -9   1   1     1124.41     1141.14     28.29 o 
  -7   1   1     1165.06     1220.05     27.91 o 
  -5   1   1     9177.96     9393.95    103.12 o 
  -3   1   1     4065.76     4376.29     50.63 o 
  -1   1   1     2379.61     2726.70     38.84 o 
   1   1   1     4200.23     4019.26     56.79 o 
   3   1   1        1.66       13.69      7.23 o 
   5   1   1      539.21      620.53     14.82 o 
   7   1   1        3.40       25.80      6.45 o 
   9   1   1     9438.01    12363.42    100.52 o 
  11   1   1      185.65      156.49      9.66 o 
  13   1   1     2811.92     3194.20     44.79 o 
  15   1   1       36.83       48.26     11.58 o 
  17   1   1        1.70       13.37     11.46 o 
  19   1   1       41.15       22.87     15.63 o 
  21   1   1      106.55      114.62     24.53 o 
  23   1   1        5.12       17.78     22.17 o 
  25   1   1      253.50      206.93     36.25 o 
 -26   2   1      184.04      154.42     37.57 o 
 -24   2   1       34.35       48.99     27.40 o 
 -22   2   1      209.41      115.41     29.67 o 
 -20   2   1        9.83       23.84     17.81 o 
 -18   2   1      207.73      192.51     28.02 o 
 -16   2   1      574.33      544.99     29.30 o 
 -14   2   1      637.43      955.84     33.19 o 
 -12   2   1     6508.21     6168.52     86.34 o 
 -10   2   1     2154.68     1914.32     40.33 o 
  -8   2   1     6859.12     6632.45     77.08 o 
  -6   2   1    11446.80    13221.85    149.31 o 
  -4   2   1      607.84      844.23     20.89 o 
  -2   2   1       93.92      138.95     13.29 o 
   0   2   1      126.32       88.99     15.26 o 
   2   2   1      381.86      485.96     21.75 o 
   4   2   1     3091.90     3655.46     54.07 o 
   6   2   1        8.30       19.29      8.10 o 
   8   2   1      694.33      568.04     16.71 o 
  10   2   1     8343.44     9310.74    107.93 o 
  12   2   1     1422.44     1378.87     43.04 o 
  14   2   1      277.63      240.48     21.07 o 
  16   2   1      938.11     1051.82     39.63 o 
  18   2   1      183.32      178.72     29.71 o 
  20   2   1     3274.38     2954.69     78.25 o 
  22   2   1      478.49      533.65     45.47 o 
  24   2   1      200.67      219.42     38.52 o 
 -23   3   1      242.86      271.60     38.74 o 
 -21   3   1       28.22       58.36     23.30 o 
 -19   3   1      571.88      408.99     51.02 o 
 -17   3   1      100.63       43.80     21.29 o 
 -15   3   1     1018.86     1063.00     46.20 o 
 -13   3   1        2.48        9.55     15.19 o 
 -11   3   1      152.33      195.10     29.22 o 
  -9   3   1      328.22      273.05     22.21 o 
  -7   3   1       11.99       27.53     12.89 o 
  -5   3   1     1060.86     1127.77     34.24 o 
  -3   3   1      409.38      398.08     22.27 o 
  -1   3   1      111.00      165.95     18.17 o 
   1   3   1     7275.28     8341.27    116.47 o 
   3   3   1      106.70      145.84     18.08 o 
   5   3   1     4749.95     4839.16     83.88 o 
   7   3   1     1558.71     1403.43     43.68 o 
   9   3   1     2022.36     1994.06     68.15 o 
  11   3   1        5.24        9.14     18.59 o 
  13   3   1      128.20       96.01     20.65 o 
  15   3   1      690.76      655.52     40.31 o 
  17   3   1      510.55      493.72     43.55 o 
  19   3   1        1.85        2.49     21.27 o 
  21   3   1       96.12       67.38     29.74 o 
  23   3   1       21.88      -10.87     30.73 o 
 -22   4   1        9.15       29.16     39.38 o 
 -20   4   1      233.60      277.35     45.54 o 
 -18   4   1       27.90       53.16     31.51 o 
 -16   4   1      163.17      209.89     55.24 o 
 -14   4   1     3359.65     3480.58    124.22 o 
 -12   4   1        8.59        6.03     24.30 o 
 -10   4   1      507.16      525.32     40.28 o 
  -8   4   1      250.29      338.36     47.58 o 
  -6   4   1     1544.19     1726.26     54.19 o 
  -4   4   1      100.57      101.58     18.73 o 
  -2   4   1      496.71      381.21     26.62 o 
   0   4   1      113.98       87.69     21.05 o 
   2   4   1     1300.91     1574.35     52.12 o 
   4   4   1      202.44      247.26     26.58 o 
   6   4   1       97.81       75.53     20.09 o 
   8   4   1     4822.06     5031.41    118.96 o 
  10   4   1     6214.55     5994.49    126.47 o 
  12   4   1      626.48      720.79     54.62 o 
  14   4   1        8.49      -23.69     23.69 o 
  16   4   1      249.30      294.04     63.52 o 
  18   4   1      213.48      142.01     38.65 o 
  20   4   1      596.84      501.42     56.56 o 
 -17   5   1      313.05      427.30    117.77 o 
 -15   5   1      124.24       31.61     48.01 o 
 -13   5   1        3.54       33.33     43.73 o 
 -11   5   1     1698.30     1807.28    122.44 o 
  -9   5   1     1472.83     1630.69     88.76 o 
  -7   5   1      324.63      257.03     40.50 o 
  -5   5   1       77.86       88.32     27.42 o 
  -3   5   1        0.20       -3.99     21.24 o 
  -1   5   1       46.18       31.92     20.34 o 
   1   5   1       27.15       18.09     20.50 o 
   3   5   1       42.85       69.28     24.24 o 
   5   5   1      541.09      539.04     44.80 o 
   7   5   1     2383.07     2356.61     82.62 o 
   9   5   1      426.32      446.10     56.95 o 
  11   5   1       99.01      116.12     41.96 o 
  13   5   1      175.12      186.13     86.06 o 
  15   5   1      567.99      663.49     88.44 o 
 -10   6   1        3.39       13.36     39.28 o 
  -8   6   1      461.19      615.71     68.55 o 
  -6   6   1      943.91      878.13     95.88 o 
  -4   6   1      147.97      240.39     51.33 o 
  -2   6   1        0.91       19.25     31.37 o 
   0   6   1       60.14       66.20     36.74 o 
   2   6   1      339.91      343.79     60.61 o 
   4   6   1       54.86       80.18     44.52 o 
   6   6   1      146.72      184.75     50.23 o 
   8   6   1      944.08     1030.60     85.52 o 
 -28   0   2      995.89     1011.39    192.51 o 
 -26   0   2     1000.35      707.81    101.51 o 
 -24   0   2      416.50      474.87     56.41 o 
 -22   0   2     6531.51     6457.58    122.01 o 
 -20   0   2    11216.21    11285.29    171.60 o 
 -18   0   2    17330.67    16917.67    225.89 o 
 -16   0   2     6256.46     6272.49     84.82 o 
 -14   0   2     1529.47     1828.18     37.62 o 
 -12   0   2     7802.35     8791.36     93.06 o 
 -10   0   2     6074.22     5561.42     62.71 o 
  -8   0   2    24471.73    24687.43    214.33 o 
  -6   0   2    78637.11    77682.21    685.26 o 
  -4   0   2     2782.57     2320.03     49.66 o 
  -2   0   2    24810.48    25740.52    426.53 o 
   0   0   2    29949.16    33591.40    900.65 o 
   2   0   2     4667.22     7021.00     87.69 o 
   4   0   2    31745.98    28301.60    317.29 o 
   6   0   2    10237.79    11854.57    139.85 o 
   8   0   2    36424.70    38167.02    535.10 o 
  10   0   2    34042.98    35232.47    404.87 o 
  12   0   2    17621.18    17676.65    235.27 o 
  14   0   2       77.64      103.69     17.13 o 
  16   0   2     3636.67     3308.25     74.78 o 
  18   0   2     4682.07     4629.39    110.60 o 
  20   0   2       21.12       27.00     21.95 o 
  22   0   2     1065.29      929.25    169.11 o 
  24   0   2     1717.57     1792.26    104.19 o 
  26   0   2     4103.61     4736.88    280.84 o 
 -27   1   2     4298.80     4731.38    108.48 o 
 -25   1   2     5510.96     5687.64    115.30 o 
 -23   1   2     2692.00     2779.27     74.72 o 
 -21   1   2      674.89      741.59     37.06 o 
 -19   1   2    11178.98    11393.36    132.29 o 
 -17   1   2     4557.61     4502.31     60.29 o 
 -15   1   2     7229.44     7662.12     81.64 o 
 -13   1   2     6131.02     6435.19     63.80 o 
 -11   1   2     2863.59     3174.23     40.37 o 
  -9   1   2    12359.71    12729.00    105.90 o 
  -7   1   2     2423.98     2568.46     37.44 o 
  -5   1   2     6989.37     7808.57     80.96 o 
  -3   1   2    23601.72    23095.78    399.26 o 
  -1   1   2    34468.94    36405.77    555.73 o 
   1   1   2    16104.71    16845.97    244.03 o 
   3   1   2      533.34      457.64     28.59 o 
   5   1   2     1260.36     1264.06     21.45 o 
   7   1   2       80.94      109.33      8.16 o 
   9   1   2    17366.94    18724.89    144.30 o 
  11   1   2      120.83      102.69      7.83 o 
  13   1   2     2240.25     2224.30     37.81 o 
  15   1   2     1404.17     1427.67     34.96 o 
  17   1   2     3186.84     3202.90     56.07 o 
  19   1   2      385.09      436.06     33.29 o 
  21   1   2     1542.42     1684.11     64.68 o 
  23   1   2      474.16      455.68     44.15 o 
  25   1   2     2717.22     2896.99    120.95 o 
 -26   2   2     1474.22     1557.10    137.20 o 
 -24   2   2      817.25      777.11     52.45 o 
 -22   2   2      374.60      284.36     34.71 o 
 -20   2   2     2266.78     2380.43    102.41 o 
 -18   2   2     2054.04     2001.83     53.14 o 
 -16   2   2      990.43     1107.12     37.97 o 
 -14   2   2     3093.50     3118.23     59.27 o 
 -12   2   2       45.57       65.13     11.62 o 
 -10   2   2    21980.05    23284.19    201.16 o 
  -8   2   2      157.46      263.34     13.19 o 
  -6   2   2       35.16       52.77      8.91 o 
  -4   2   2    11901.40    10554.35    118.79 o 
  -2   2   2      624.58      298.75     17.98 o 
   0   2   2    33043.18    30532.32    339.80 o 
   2   2   2      153.77       96.73     12.97 o 
   4   2   2    19339.22    18334.76    199.02 o 
   6   2   2    13808.90    13321.54    135.63 o 
   8   2   2     5739.36     6350.56     65.90 o 
  10   2   2      936.05      981.17     25.02 o 
  12   2   2     4824.74     4773.11     83.81 o 
  14   2   2     8857.55     7827.69    113.89 o 
  16   2   2    12430.53    11155.10    150.06 o 
  18   2   2     2749.62     2941.49     69.95 o 
  20   2   2     8926.45     8800.22    149.33 o 
  22   2   2     1483.79     1491.53     67.08 o 
  24   2   2     3341.30     3001.49     98.26 o 
 -25   3   2      364.60      361.64     50.01 o 
 -23   3   2     2618.03     2709.10     96.55 o 
 -21   3   2     3286.56     3091.92     76.33 o 
 -19   3   2      788.75      985.19     49.31 o 
 -17   3   2     3483.47     3620.28     86.81 o 
 -15   3   2     1875.94     1751.87     56.84 o 
 -13   3   2     4310.19     3967.98     82.98 o 
 -11   3   2      953.57      845.17     46.23 o 
  -9   3   2     6867.38     6541.26    100.71 o 
  -7   3   2     5893.29     5619.67     82.20 o 
  -5   3   2    11543.99    11498.73    134.97 o 
  -3   3   2     2649.04     3017.19     76.50 o 
  -1   3   2      875.11     1101.72     40.50 o 
   1   3   2     7664.72     7858.22    112.53 o 
   3   3   2     4254.02     4072.27     75.13 o 
   5   3   2    12020.69    12433.10    159.32 o 
   7   3   2     7627.09     7639.52    115.40 o 
   9   3   2     2951.51     3087.13     88.24 o 
  11   3   2      619.67      675.96     46.15 o 
  13   3   2     1643.73     1828.91     58.42 o 
  15   3   2     1475.77     1420.65     55.12 o 
  17   3   2     1893.97     1945.40     58.22 o 
  19   3   2     4528.59     4577.54     94.78 o 
  21   3   2     1214.17     1196.49     62.01 o 
  23   3   2     1311.43     1474.12     83.47 o 
 -22   4   2     1258.35     1403.42     96.27 o 
 -20   4   2     2986.08     3157.87    173.64 o 
 -18   4   2      995.98      971.55     62.20 o 
 -16   4   2      801.68      832.52     65.82 o 
 -14   4   2     6122.56     6057.73    148.07 o 
 -12   4   2     1784.86     1706.21     74.14 o 
 -10   4   2     4854.49     4748.35    106.77 o 
  -8   4   2    11546.26    11200.82    177.49 o 
  -6   4   2     5966.96     5905.11    107.70 o 
  -4   4   2     2364.59     2491.18     58.85 o 
  -2   4   2     9407.79     9219.56    150.10 o 
   0   4   2       18.16       84.98     19.51 o 
   2   4   2    10908.77    10713.23    154.33 o 
   4   4   2     5708.86     5689.89    103.83 o 
   6   4   2     1760.51     1838.33     65.15 o 
   8   4   2     7360.15     7473.66    145.28 o 
  10   4   2      202.53      111.55     27.53 o 
  12   4   2     2157.98     1982.55     89.14 o 
  14   4   2     1608.92     1768.14    112.09 o 
  16   4   2      794.97      943.74    129.85 o 
  18   4   2     1258.84     1176.55     80.71 o 
  20   4   2       20.84       43.26     35.99 o 
 -17   5   2     1773.59     1669.94    178.17 o 
 -15   5   2     2182.98     2319.20    193.27 o 
 -13   5   2      713.90     1087.12    140.42 o 
 -11   5   2     9927.12     9451.21    219.18 o 
  -9   5   2       33.07       21.54     31.96 o 
  -7   5   2     5484.16     5614.48    139.03 o 
  -5   5   2     2721.41     2877.69     96.08 o 
  -3   5   2     1759.24     1932.76     63.92 o 
  -1   5   2     4047.19     4106.93     95.66 o 
   1   5   2     1036.10     1014.45     48.90 o 
   3   5   2      125.17       78.33     24.48 o 
   5   5   2     2685.25     2715.27     87.79 o 
   7   5   2     1916.41     1688.36     89.78 o 
   9   5   2     2854.81     2950.10    118.55 o 
  11   5   2      254.64      163.40     58.13 o 
  13   5   2     3748.93     3768.81    174.02 o 
  15   5   2      587.80      718.24    114.00 o 
 -10   6   2      123.60      184.66    101.16 o 
  -8   6   2      302.50      401.30     74.53 o 
  -6   6   2      594.39      577.23     67.64 o 
  -4   6   2       14.38       56.72     40.49 o 
  -2   6   2     2768.24     3097.91    111.13 o 
   0   6   2     2017.79     2217.99    132.50 o 
   2   6   2      890.28      976.71     79.71 o 
   4   6   2      792.12     1030.98     84.23 o 
   6   6   2      907.30     1064.70    131.02 o 
   8   6   2      292.58      351.58     62.38 o 
 -27   1   3     2036.85     2272.88     92.55 o 
 -25   1   3      155.89      139.59     28.36 o 
 -23   1   3      984.82      861.37     39.24 o 
 -21   1   3        4.82      -13.07     13.07 o 
 -19   1   3      391.86      384.15     21.77 o 
 -17   1   3     1941.97     1740.68     35.43 o 
 -15   1   3     4350.69     4074.84     53.24 o 
 -13   1   3     2998.55     2853.31     40.38 o 
 -11   1   3    26766.80    29022.20    224.96 o 
  -9   1   3        6.82      127.33      9.64 o 
  -7   1   3      880.73     1293.25     26.72 o 
  -5   1   3    25089.24    25079.39    236.28 o 
  -3   1   3     2068.97     1836.21     39.97 o 
  -1   1   3    17428.96    14852.02    301.19 o 
   1   1   3     1196.49      823.19     22.43 o 
   3   1   3     6264.45     6120.30     60.64 o 
   5   1   3     8875.50     8980.55     79.80 o 
   7   1   3      601.15      612.45     17.03 o 
   9   1   3     8234.56     8833.82     74.69 o 
  11   1   3      165.50      231.39     11.82 o 
  13   1   3      216.46      187.39     13.42 o 
  15   1   3      663.71      480.16     40.30 o 
  17   1   3     1618.79     1527.69     39.50 o 
  19   1   3     2540.22     2725.23     93.49 o 
  21   1   3     1420.25     1543.17     66.05 o 
  23   1   3        5.93       51.55     27.73 o 
  25   1   3       87.79       64.58     32.07 o 
 -26   2   3       78.60       36.03     28.15 o 
 -24   2   3      109.97       40.92     26.63 o 
 -22   2   3        0.19       24.20     22.08 o 
 -20   2   3       10.68       22.28     17.19 o 
 -18   2   3        0.33       21.53     14.88 o 
 -16   2   3      566.67      601.64     29.09 o 
 -14   2   3      143.18      188.40     21.77 o 
 -12   2   3      847.37      959.56     35.39 o 
 -10   2   3      871.77      791.02     23.04 o 
  -8   2   3     1388.51     1810.86     29.54 o 
  -6   2   3     6591.34     8344.85    122.80 o 
  -4   2   3       51.76      191.87     14.27 o 
  -2   2   3     2972.39     3890.45     92.05 o 
   0   2   3     2108.93     2114.21     43.46 o 
   2   2   3      112.54       54.39     12.19 o 
   4   2   3     1985.36     2374.98     42.50 o 
   6   2   3      104.62      124.35     16.41 o 
   8   2   3      226.03      259.77     14.80 o 
  10   2   3     2470.81     2473.60     46.55 o 
  12   2   3     1189.52     1101.11     37.03 o 
  14   2   3       12.38       12.09     13.89 o 
  16   2   3     2151.62     2290.77     81.66 o 
  18   2   3      970.14      833.40     40.37 o 
  20   2   3     4687.04     4145.58    120.30 o 
  22   2   3      144.13      193.17     35.08 o 
  24   2   3      177.34      107.46     36.40 o 
 -25   3   3        1.62       -4.59     34.54 o 
 -23   3   3      305.87      249.53     35.95 o 
 -21   3   3      495.43      493.69     38.74 o 
 -19   3   3     4024.71     3436.18     87.10 o 
 -17   3   3      507.51      439.93     37.39 o 
 -15   3   3       28.56       10.02     17.91 o 
 -13   3   3      559.70      432.89     29.89 o 
 -11   3   3      139.14      151.88     26.55 o 
  -9   3   3       41.55       70.34     13.71 o 
  -7   3   3      309.93      270.71     19.28 o 
  -5   3   3      870.89      838.17     31.65 o 
  -3   3   3     5947.62     6339.76    104.83 o 
  -1   3   3    16635.14    16890.19    215.12 o 
   1   3   3       29.96       46.37     13.22 o 
   3   3   3      754.83      798.15     45.80 o 
   5   3   3      366.71      238.10     22.03 o 
   7   3   3     4471.58     4206.30     81.27 o 
   9   3   3      805.22      837.76     48.27 o 
  11   3   3      197.56      302.40     36.18 o 
  13   3   3       24.35       -5.06     16.36 o 
  15   3   3     1240.48     1248.18     45.98 o 
  17   3   3      804.77      798.13     41.29 o 
  19   3   3       21.94       43.98     25.72 o 
  21   3   3       81.13       56.88     38.79 o 
 -22   4   3       16.74       96.67     43.57 o 
 -20   4   3      285.98      152.70     45.72 o 
 -18   4   3        0.30       62.88     34.63 o 
 -16   4   3      726.02      680.72     66.68 o 
 -14   4   3      116.14       72.09     37.48 o 
 -12   4   3       94.48      120.95     27.03 o 
 -10   4   3     2201.59     2043.64     67.67 o 
  -8   4   3      435.09      500.71     33.87 o 
  -6   4   3      231.43      314.99     26.28 o 
  -4   4   3       15.10       25.10     15.70 o 
  -2   4   3      495.71      460.23     33.61 o 
   0   4   3      338.53      224.98     24.58 o 
   2   4   3     1684.09     1870.41     56.78 o 
   4   4   3      227.11      261.67     27.49 o 
   6   4   3      558.66      489.44     52.37 o 
   8   4   3     1110.06     1102.95     79.04 o 
  10   4   3      167.72      213.99     36.32 o 
  12   4   3     1144.02     1248.24     68.84 o 
  14   4   3      472.01      397.97    118.53 o 
  16   4   3      703.77      807.11     91.65 o 
  18   4   3        5.26       21.86     32.75 o 
 -17   5   3       40.31      -55.87     55.87 o 
 -15   5   3       54.60       30.20     70.97 o 
 -13   5   3      247.38      259.70     87.57 o 
 -11   5   3     4796.83     4824.68    323.87 o 
  -9   5   3     1063.73     1047.69    106.10 o 
  -7   5   3       40.36       40.57     28.36 o 
  -5   5   3       35.00       24.16     23.30 o 
  -3   5   3       94.58       96.04     24.33 o 
  -1   5   3     3433.85     3605.42     88.31 o 
   1   5   3     1111.86     1056.73     50.64 o 
   3   5   3      274.92      366.94     40.58 o 
   5   5   3     1937.18     2002.69     76.06 o 
   7   5   3       48.27       -1.24     32.21 o 
   9   5   3      553.23      613.79     64.20 o 
  11   5   3       14.31        5.66     40.03 o 
  13   5   3       10.83       -4.07     73.23 o 
  15   5   3      669.43      748.45    180.43 o 
 -10   6   3      125.75      246.11     98.14 o 
  -8   6   3      195.01      308.53    136.65 o 
  -6   6   3      303.16      526.28     86.06 o 
  -4   6   3        1.08        0.55     33.26 o 
  -2   6   3      492.38      420.83     52.98 o 
   0   6   3     1624.64     1783.58     87.23 o 
   2   6   3        9.04       96.19     43.61 o 
   4   6   3      331.71      435.54     95.54 o 
   6   6   3      379.08      300.18     59.70 o 
   8   6   3      185.67      141.39     51.33 o 
 -28   0   4     1762.41     1981.10    110.99 o 
 -26   0   4     3193.28     3298.72    176.07 o 
 -24   0   4     1693.62     1606.85     91.18 o 
 -22   0   4     2631.35     2517.73     72.36 o 
 -20   0   4     5792.41     5190.48     99.09 o 
 -18   0   4     6071.89     5732.26    101.34 o 
 -16   0   4    10163.23     9769.33    126.63 o 
 -14   0   4     4624.31     4337.54     81.48 o 
 -12   0   4     2772.90     2564.19     57.17 o 
 -10   0   4    14182.42    14142.94    132.29 o 
  -8   0   4       25.04       39.16      7.88 o 
  -6   0   4      383.68      213.19     13.73 o 
  -4   0   4       89.22      243.20     13.92 o 
  -2   0   4    18106.84    20778.64    236.44 o 
   0   0   4     3199.31     3198.28     50.14 o 
   2   0   4    37516.79    36361.23    406.17 o 
   4   0   4      106.67      599.34     23.55 o 
   6   0   4     4337.69     3254.57     75.19 o 
   8   0   4     7035.31     5746.36     92.87 o 
  10   0   4     7542.71     7347.55    114.98 o 
  12   0   4      623.79      575.98     30.98 o 
  14   0   4     1285.53     1372.86     47.25 o 
  16   0   4     1457.99     1401.34     60.54 o 
  18   0   4      641.08      789.09     48.49 o 
  20   0   4     5726.60     6170.45    235.84 o 
  22   0   4      617.51      803.14    128.34 o 
  24   0   4     2323.73     2417.52    121.96 o 
 -27   1   4     3511.30     3706.77     99.20 o 
 -25   1   4     5957.38     5863.98    113.83 o 
 -23   1   4     1057.62     1056.21     38.20 o 
 -21   1   4      458.79      460.76     26.36 o 
 -19   1   4     9041.59     8932.11    130.22 o 
 -17   1   4    17114.21    16894.16    158.94 o 
 -15   1   4     3430.84     3174.36     47.43 o 
 -13   1   4    22771.53    23324.71    197.23 o 
 -11   1   4     8261.36     7597.61     81.41 o 
  -9   1   4    39182.51    40284.65    315.76 o 
  -7   1   4    40415.14    40842.07    387.62 o 
  -5   1   4    23646.57    23555.09    306.20 o 
  -3   1   4    17340.34    16370.55    187.57 o 
  -1   1   4   143557.14   145819.20   2141.07 o 
   1   1   4       94.12      193.47      9.72 o 
   3   1   4     4849.38     4117.56     43.42 o 
   5   1   4     1360.21     1007.88     21.53 o 
   7   1   4    14998.71    14551.12    131.59 o 
   9   1   4    13428.36    13370.79    110.00 o 
  11   1   4     9578.00     9357.69     90.98 o 
  13   1   4      913.91      786.29     28.53 o 
  15   1   4     3666.50     3517.70     69.67 o 
  17   1   4     6483.09     6346.82    115.35 o 
  19   1   4       21.46       36.98     22.92 o 
  21   1   4     5352.13     5510.34    127.52 o 
  23   1   4     1365.53     1500.35     86.74 o 
 -26   2   4      822.50      899.41     63.34 o 
 -24   2   4      659.21      658.08     53.93 o 
 -22   2   4      372.42      377.30     35.68 o 
 -20   2   4      543.89      622.47     33.82 o 
 -18   2   4     2583.37     2455.72     57.34 o 
 -16   2   4     3079.31     3049.17     60.48 o 
 -14   2   4     1171.46     1108.33     33.36 o 
 -12   2   4       39.45       27.67     12.87 o 
 -10   2   4    12332.57    13270.54    131.66 o 
  -8   2   4      531.65      439.91     15.76 o 
  -6   2   4     3659.16     4502.52     73.24 o 
  -4   2   4      147.78      286.87     25.79 o 
  -2   2   4    24523.46    26178.05    323.70 o 
   0   2   4     3464.72     3179.43     61.29 o 
   2   2   4    15313.12    14427.66    221.48 o 
   4   2   4     5708.50     5423.94     83.84 o 
   6   2   4    15248.20    15227.46    147.36 o 
   8   2   4    27877.77    26349.11    243.19 o 
  10   2   4     1507.44     1249.32     33.92 o 
  12   2   4     9573.25     8814.46    122.54 o 
  14   2   4     7781.82     7580.71    115.56 o 
  16   2   4     3347.18     3453.98     98.49 o 
  18   2   4     4335.10     4449.16     91.43 o 
  20   2   4      157.12      163.99     32.89 o 
  22   2   4     3616.09     3384.59    160.35 o 
 -25   3   4      769.61      664.26     58.33 o 
 -23   3   4      933.29      922.91     54.79 o 
 -21   3   4     6972.95     6513.69    163.99 o 
 -19   3   4      793.39      867.84     52.01 o 
 -17   3   4      310.32      339.99     30.74 o 
 -15   3   4     3337.36     3197.99     76.14 o 
 -13   3   4     1278.60     1212.66     51.51 o 
 -11   3   4     9992.21     9216.16    164.84 o 
  -9   3   4     2394.91     2447.85     52.37 o 
  -7   3   4     2924.32     2704.57     64.09 o 
  -5   3   4     8490.22     7893.90    130.66 o 
  -3   3   4     4194.93     4049.00     80.14 o 
  -1   3   4      100.69      112.58     16.61 o 
   1   3   4     5631.51     5796.18     94.29 o 
   3   3   4    10098.59     9742.96    167.52 o 
   5   3   4     6740.48     6703.97    107.33 o 
   7   3   4      831.66      909.15     38.36 o 
   9   3   4       39.40      121.68     26.81 o 
  11   3   4       42.79       46.78     24.09 o 
  13   3   4     8088.83     7928.51    128.29 o 
  15   3   4     1778.28     1843.74     56.24 o 
  17   3   4     1695.68     1992.57     62.02 o 
  19   3   4     1641.59     1545.04     67.18 o 
  21   3   4      187.65      182.36     43.59 o 
 -22   4   4     2301.79     2221.45    115.90 o 
 -20   4   4     3842.49     3846.46    150.23 o 
 -18   4   4     2715.65     2922.45    120.08 o 
 -16   4   4     1298.91     1331.81    103.30 o 
 -14   4   4     3166.65     3072.23    240.07 o 
 -12   4   4     2705.86     2751.68     87.61 o 
 -10   4   4     3670.51     3791.56    100.90 o 
  -8   4   4     3226.82     3184.13     87.75 o 
  -6   4   4     7161.16     7446.27    162.70 o 
  -4   4   4     4822.32     4921.15     91.19 o 
  -2   4   4     1402.42     1319.47     48.05 o 
   0   4   4     3398.15     3270.13     85.37 o 
   2   4   4      824.58      849.11     67.55 o 
   4   4   4     4805.81     4818.28     95.95 o 
   6   4   4     8051.78     7759.66    155.94 o 
   8   4   4      484.24      444.58     39.99 o 
  10   4   4     3897.83     3750.50    113.51 o 
  12   4   4       23.69       63.98     31.44 o 
  14   4   4     1800.03     1929.11    149.48 o 
  16   4   4     1815.96     1667.96    121.66 o 
  18   4   4     1044.76     1082.82     74.37 o 
 -17   5   4     1596.47     1221.51    154.01 o 
 -15   5   4       10.26       60.40     66.44 o 
 -13   5   4     1770.55     1804.32    170.62 o 
 -11   5   4       23.72       90.46     72.47 o 
  -9   5   4    10797.35    10787.12    285.41 o 
  -7   5   4      124.99      147.05     33.34 o 
  -5   5   4      887.10      905.60     50.79 o 
  -3   5   4      132.60      154.91     24.75 o 
  -1   5   4      223.16      245.33     38.49 o 
   1   5   4     1615.78     1632.91     61.40 o 
   3   5   4      432.70      495.62     44.29 o 
   5   5   4      583.59      762.27     70.19 o 
   7   5   4     3743.12     3938.25    138.18 o 
   9   5   4      679.15      697.80     69.66 o 
  11   5   4       77.90      106.88     51.79 o 
  13   5   4       65.65       66.06     55.40 o 
 -10   6   4      181.59      235.54    101.16 o 
  -8   6   4     3183.14     2982.04    231.01 o 
  -6   6   4      685.04      626.61    128.34 o 
  -4   6   4      207.99      207.65     51.77 o 
  -2   6   4     2955.68     2934.77    108.28 o 
   0   6   4     1005.67     1012.34     82.78 o 
   2   6   4      581.16      591.79     71.34 o 
   4   6   4      379.63      389.33     63.34 o 
   6   6   4      998.83     1007.94     87.03 o 
 -29   1   5      625.21      526.55     72.31 o 
 -27   1   5       33.06       -7.56     25.47 o 
 -25   1   5      190.72      143.72     23.81 o 
 -23   1   5      841.56      879.87     35.19 o 
 -21   1   5       24.64       12.10     13.56 o 
 -19   1   5      107.06      127.82     17.71 o 
 -17   1   5      636.15      513.55     22.03 o 
 -15   1   5       49.52       99.68     11.51 o 
 -13   1   5     2069.53     2279.76     29.12 o 
 -11   1   5     4525.96     5574.68     55.15 o 
  -9   1   5    21743.64    23010.25    166.64 o 
  -7   1   5    46927.80    47993.09    402.58 o 
  -5   1   5     1308.29     1280.52     27.57 o 
  -3   1   5    26700.26    28165.58    291.57 o 
  -1   1   5   130551.52   138332.70   1213.07 o 
   1   1   5    32367.27    36547.66    324.01 o 
   3   1   5       32.41       97.91      7.85 o 
   5   1   5      287.43      507.42     16.26 o 
   7   1   5     3321.60     3125.42     54.85 o 
   9   1   5      104.90      235.28     13.75 o 
  11   1   5     1073.81      998.06     25.78 o 
  13   1   5      759.21      840.24     31.69 o 
  15   1   5     3912.94     4359.07     90.06 o 
  17   1   5       43.87       50.86     28.55 o 
  19   1   5      174.69      155.15     31.06 o 
  21   1   5       16.21       53.63     31.38 o 
  23   1   5     1200.36     1102.11     62.95 o 
 -28   2   5       96.88       69.85     35.78 o 
 -26   2   5      142.09      140.07     35.87 o 
 -24   2   5      435.54      413.67     81.13 o 
 -22   2   5      194.64      171.71     27.89 o 
 -20   2   5      147.13      171.26     23.58 o 
 -18   2   5      196.60      242.95     24.60 o 
 -16   2   5      993.52     1170.55     39.72 o 
 -14   2   5     2313.54     2394.90     63.37 o 
 -12   2   5     2382.22     2278.80     38.90 o 
 -10   2   5     8300.32     8498.88     92.93 o 
  -8   2   5        1.41        5.19     11.71 o 
  -6   2   5     1175.04     1251.17     33.55 o 
  -4   2   5     2870.00     3105.53     87.11 o 
  -2   2   5       37.07       -2.25     11.03 o 
   0   2   5    17587.66    17258.31    182.32 o 
   2   2   5     3777.42     2774.00     50.42 o 
   4   2   5      298.16      151.05     13.20 o 
   6   2   5      203.28      299.68     20.30 o 
   8   2   5       28.80       15.85     15.54 o 
  10   2   5      279.99      326.60     22.34 o 
  12   2   5      286.43      308.16     35.50 o 
  14   2   5     2082.10     2006.50     55.73 o 
  16   2   5      322.21      253.78     27.12 o 
  18   2   5     1274.34     1388.19     52.20 o 
  20   2   5      373.10      336.58     42.06 o 
  22   2   5        0.43      -17.72     26.79 o 
 -25   3   5      534.77      357.76     87.17 o 
 -23   3   5     1856.27     1718.72    111.93 o 
 -21   3   5      797.09      734.51     57.60 o 
 -19   3   5      139.21       82.49     49.60 o 
 -17   3   5        1.79       -3.43     20.59 o 
 -15   3   5      124.57      104.54     25.24 o 
 -13   3   5     3699.70     3708.44     84.44 o 
 -11   3   5      326.51      301.13     22.26 o 
  -9   3   5     1218.62     1391.60     39.47 o 
  -7   3   5      533.80      679.19     31.70 o 
  -5   3   5      171.90      175.70     18.09 o 
  -3   3   5       92.99      189.21     23.45 o 
  -1   3   5      587.45      478.33     27.38 o 
   1   3   5      361.83      283.91     30.17 o 
   3   3   5     2124.02     2185.36     56.07 o 
   5   3   5      137.79      105.75     18.77 o 
   7   3   5      916.95     1065.65     42.65 o 
   9   3   5     1668.42     1650.76     67.16 o 
  11   3   5      482.26      473.82     35.25 o 
  13   3   5      822.07      719.81     46.25 o 
  15   3   5     1058.98      982.66     44.23 o 
  17   3   5      185.67      214.48     33.19 o 
  19   3   5     1662.83     1619.48     70.05 o 
  21   3   5      388.08      386.31     48.45 o 
 -22   4   5      232.00      166.63     48.32 o 
 -20   4   5        1.03        7.01     33.79 o 
 -18   4   5        1.46        4.53     30.15 o 
 -16   4   5        5.14      -33.98     34.59 o 
 -14   4   5        5.87      -22.32     31.48 o 
 -12   4   5     1701.74     1582.22    158.05 o 
 -10   4   5      926.43     1052.86     92.64 o 
  -8   4   5     1309.36     1356.08     51.91 o 
  -6   4   5      759.08      725.02     38.49 o 
  -4   4   5     1826.73     1839.68     71.03 o 
  -2   4   5      109.03       63.56     18.67 o 
   0   4   5     1485.25     1629.78     53.44 o 
   2   4   5      143.74       93.90     20.93 o 
   4   4   5      155.30      155.58     24.10 o 
   6   4   5      498.83      407.69     38.27 o 
   8   4   5     2850.64     2884.30     86.19 o 
  10   4   5      154.88      179.14     36.50 o 
  12   4   5       21.37       18.04     39.46 o 
  14   4   5       14.59        2.06     42.08 o 
  16   4   5      116.09      109.41     53.95 o 
  18   4   5      391.70      418.98     72.06 o 
 -19   5   5      203.59      256.68     93.61 o 
 -17   5   5      171.91      240.07     95.12 o 
 -15   5   5      730.44      753.44    129.85 o 
 -13   5   5      965.36      854.60    129.85 o 
 -11   5   5      833.86      519.40    108.71 o 
  -9   5   5       97.16       34.73     61.91 o 
  -7   5   5       46.14       45.20     32.36 o 
  -5   5   5       23.18       37.06     24.10 o 
  -3   5   5     1381.53     1431.61     52.46 o 
  -1   5   5      495.22      520.66     42.54 o 
   1   5   5       20.78       -6.20     20.58 o 
   3   5   5      179.89      168.89     33.19 o 
   5   5   5       22.48       83.92     37.23 o 
   7   5   5        6.80       37.71     34.12 o 
   9   5   5       88.19       30.50     37.46 o 
  11   5   5      253.78      270.89     66.57 o 
  13   5   5       15.78       14.40     54.36 o 
 -10   6   5     1651.89     2107.81    205.35 o 
  -8   6   5      205.88      190.25     93.61 o 
  -6   6   5       20.57        8.22     50.15 o 
  -4   6   5       56.48      -21.14     44.50 o 
  -2   6   5       32.59       26.47     38.73 o 
   0   6   5        5.94       21.60     38.91 o 
   2   6   5        9.32       14.23     38.63 o 
   4   6   5        1.78       21.35     40.08 o 
   6   6   5      237.16      189.28     54.21 o 
 -28   0   6    10329.52    11461.92    286.74 o 
 -26   0   6     7052.49     7349.34    169.63 o 
 -24   0   6     3046.96     3053.67     98.28 o 
 -22   0   6     6526.35     6426.80    116.83 o 
 -20   0   6    23911.91    23926.28    300.27 o 
 -18   0   6      310.51      334.05     22.87 o 
 -16   0   6    12899.03    12898.00    155.91 o 
 -14   0   6     4781.38     4402.19     68.84 o 
 -12   0   6      118.60       31.00      9.33 o 
 -10   0   6    24552.73    23131.71    271.15 o 
  -8   0   6      153.05       69.35     10.71 o 
  -6   0   6    12678.71    15896.00    170.46 o 
  -4   0   6    18640.74    17901.86    278.65 o 
  -2   0   6    25515.37    28625.62    431.33 o 
   0   0   6     1821.78     2213.71     88.92 o 
   2   0   6      290.64      568.59     23.80 o 
   4   0   6      958.47     1315.84     37.29 o 
   6   0   6      949.64     1154.37     45.53 o 
   8   0   6    33468.35    33939.70    492.23 o 
  10   0   6     2265.71     3246.12     71.81 o 
  12   0   6     6327.63     5851.28    114.63 o 
  14   0   6      959.00      901.85     66.03 o 
  16   0   6     1124.65     1164.45     55.98 o 
  18   0   6     1077.94     1007.73     56.47 o 
  20   0   6     2085.57     2027.66     79.42 o 
  22   0   6     4375.04     4532.75    166.45 o 
 -29   1   6     1242.19     1154.65     91.77 o 
 -27   1   6      631.91      539.64     44.23 o 
 -25   1   6      756.07      715.56     36.97 o 
 -23   1   6     2061.43     2115.11     70.02 o 
 -21   1   6       24.24       59.07     15.29 o 
 -19   1   6    12041.87    12106.75    125.71 o 
 -17   1   6     7811.01     7725.61     87.64 o 
 -15   1   6     5080.57     5211.54     54.07 o 
 -13   1   6     2325.66     1881.03     27.48 o 
 -11   1   6    18746.44    17651.39    172.45 o 
  -9   1   6     2543.91     1972.84     27.21 o 
  -7   1   6    20122.11    19563.35    176.94 o 
  -5   1   6     3784.13     4379.03     68.31 o 
  -3   1   6      606.48      645.26     17.19 o 
  -1   1   6    72906.81    77713.69    680.76 o 
   1   1   6      127.03      162.13     13.05 o 
   3   1   6     8347.75     9312.83     89.58 o 
   5   1   6    10473.84    10169.31    107.16 o 
   7   1   6     8625.59     8370.05     85.73 o 
   9   1   6    14435.54    13811.74    144.90 o 
  11   1   6     3838.62     3736.69     53.80 o 
  13   1   6     1059.89      861.79     50.24 o 
  15   1   6     4169.44     3976.60     87.41 o 
  17   1   6     1298.80     1496.35     62.46 o 
  19   1   6     1832.16     2005.48     73.92 o 
  21   1   6      391.39      367.68     42.28 o 
  23   1   6      892.44      770.56     68.21 o 
 -28   2   6      676.04      655.18     58.90 o 
 -26   2   6      652.76      780.38     57.97 o 
 -24   2   6     1409.73     1472.51     91.73 o 
 -22   2   6     3878.13     3749.58     93.41 o 
 -20   2   6     1786.14     1709.27     59.02 o 
 -18   2   6     1284.85     1386.81     50.24 o 
 -16   2   6     2525.53     2568.15     57.25 o 
 -14   2   6      298.22      293.45     25.35 o 
 -12   2   6      340.84      404.87     25.04 o 
 -10   2   6     3186.53     3352.73     79.80 o 
  -8   2   6     4822.77     5314.45     90.85 o 
  -6   2   6    10210.96    10676.91    149.99 o 
  -4   2   6    12290.06    12673.83    170.38 o 
  -2   2   6     7433.07     7430.00     91.87 o 
   0   2   6    21629.62    23516.12    274.45 o 
   2   2   6     7867.96     8660.76    108.39 o 
   4   2   6     5591.72     6380.02     90.46 o 
   6   2   6     5460.76     5808.99     75.57 o 
   8   2   6     2375.53     2345.64     46.22 o 
  10   2   6     4059.54     4170.90     81.14 o 
  12   2   6      989.95     1030.93     49.34 o 
  14   2   6     3193.06     2982.01     75.41 o 
  16   2   6     2455.90     2512.34    104.10 o 
  18   2   6     1767.79     1716.11     62.53 o 
  20   2   6      840.70      922.56     58.08 o 
  22   2   6     1338.44     1412.87     71.44 o 
 -25   3   6      786.24      570.99     87.85 o 
 -23   3   6     1723.23     1911.99     88.51 o 
 -21   3   6     4971.84     4638.50    180.81 o 
 -19   3   6     2065.94     2011.76     82.59 o 
 -17   3   6     1364.76     1238.08     62.10 o 
 -15   3   6     1520.75     1281.08     59.61 o 
 -13   3   6     8475.04     8094.47    160.98 o 
 -11   3   6     7194.28     6871.03     95.57 o 
  -9   3   6    10565.41    10242.60    131.25 o 
  -7   3   6      497.31      374.13     23.29 o 
  -5   3   6    11283.38    10790.63    170.41 o 
  -3   3   6    14776.00    14065.52    173.15 o 
  -1   3   6     1282.11     1150.36     45.28 o 
   1   3   6     3390.78     3091.57     72.88 o 
   3   3   6     9146.97     8748.42    139.97 o 
   5   3   6     2241.68     2018.60     56.04 o 
   7   3   6    18949.39    18173.14    246.44 o 
   9   3   6     1826.52     1994.39     60.91 o 
  11   3   6     9965.10     9792.68    138.26 o 
  13   3   6     3046.00     3076.82     99.94 o 
  15   3   6     3309.29     3454.80     81.13 o 
  17   3   6      423.02      377.29     45.82 o 
  19   3   6       29.81       20.83     27.66 o 
 -22   4   6     2749.28     2650.76    176.66 o 
 -20   4   6      673.55      648.14     68.07 o 
 -18   4   6     1805.52     1615.08     89.58 o 
 -16   4   6      584.20      515.44     72.85 o 
 -14   4   6      129.32      161.17     50.04 o 
 -12   4   6    14773.46    14680.11    647.75 o 
 -10   4   6     1905.60     1970.60     85.35 o 
  -8   4   6     3386.79     3316.63    148.46 o 
  -6   4   6     1447.53     1572.14     50.11 o 
  -4   4   6       94.85      154.23     22.76 o 
  -2   4   6       97.58       85.98     20.00 o 
   0   4   6     2006.58     1985.73     59.85 o 
   2   4   6      219.40      194.99     28.22 o 
   4   4   6     7978.26     8039.75    134.46 o 
   6   4   6     4574.63     4733.22    123.34 o 
   8   4   6      105.04      172.02     30.32 o 
  10   4   6      464.95      506.98     51.42 o 
  12   4   6     2053.92     2147.71    127.58 o 
  14   4   6     2431.44     2571.53    142.53 o 
  16   4   6     3660.79     3980.37    180.37 o 
 -19   5   6      715.09      993.51    144.95 o 
 -17   5   6      719.43      603.96    123.81 o 
 -15   5   6     3924.90     4002.73    259.70 o 
 -13   5   6      665.48      629.63    120.79 o 
 -11   5   6      904.08      943.68    128.34 o 
  -9   5   6     4542.37     4898.10    268.76 o 
  -7   5   6      668.30      608.75     77.40 o 
  -5   5   6     1067.27     1152.30     58.50 o 
  -3   5   6     2752.62     2980.37     81.09 o 
  -1   5   6     1409.44     1517.24     73.46 o 
   1   5   6     4847.85     5434.67    160.14 o 
   3   5   6     1174.35     1319.38    102.70 o 
   5   5   6     1060.55     1128.19     77.50 o 
   7   5   6      243.24      288.72     52.66 o 
   9   5   6     2289.66     2123.64    131.46 o 
  11   5   6       20.06       17.67     50.15 o 
  13   5   6      804.63      911.17    276.31 o 
 -10   6   6       13.54       52.85     73.98 o 
  -8   6   6     2889.78     3015.26    232.52 o 
  -6   6   6       81.29       31.15     53.35 o 
  -4   6   6     1762.88     1758.00    127.91 o 
  -2   6   6     1880.68     1975.35    204.59 o 
   0   6   6     2668.57     2662.34    145.82 o 
   2   6   6      757.95      998.30     83.52 o 
   4   6   6      783.33      732.40     77.30 o 
 -29   1   7        4.27      -16.55     35.52 o 
 -27   1   7      309.14      302.66     36.42 o 
 -25   1   7      397.63      353.71     27.59 o 
 -23   1   7     1081.31     1252.30     42.10 o 
 -21   1   7     6754.03     6915.54     99.78 o 
 -19   1   7      587.34      483.98     25.54 o 
 -17   1   7      660.95      784.55     25.49 o 
 -15   1   7     5068.00     5342.60     60.18 o 
 -13   1   7      297.37      293.03     13.34 o 
 -11   1   7     5098.70     6672.40     66.03 o 
  -9   1   7     2381.51     2131.68     35.00 o 
  -7   1   7      313.25      566.80     19.38 o 
  -5   1   7    11052.42    11753.53    123.60 o 
  -3   1   7     3835.16     3894.65     50.15 o 
  -1   1   7      249.15      276.21     15.19 o 
   1   1   7     1730.99     2129.93     34.66 o 
   3   1   7    14279.09    12822.91    128.22 o 
   5   1   7      241.28      184.64     13.81 o 
   7   1   7     2420.20     2281.27     42.16 o 
   9   1   7        1.96       13.45     11.77 o 
  11   1   7      216.22      268.91     19.91 o 
  13   1   7        2.75       -2.70     15.44 o 
  15   1   7        4.53        3.55     18.81 o 
  17   1   7      793.55      726.76     47.95 o 
  19   1   7     3846.00     3519.90    100.47 o 
  21   1   7       70.65       80.69     31.10 o 
 -28   2   7      278.59      384.49     49.87 o 
 -26   2   7      153.94      127.06     33.86 o 
 -24   2   7      623.31      448.31     49.50 o 
 -22   2   7       67.21       79.31     23.48 o 
 -20   2   7      479.39      354.07     26.97 o 
 -18   2   7      142.43      182.25     19.74 o 
 -16   2   7       44.65      122.66     24.41 o 
 -14   2   7      314.52      461.99     27.22 o 
 -12   2   7     3246.51     3618.79     55.43 o 
 -10   2   7     2909.79     2998.48     52.15 o 
  -8   2   7     2566.35     2581.91     81.73 o 
  -6   2   7     6991.17     7252.08    114.08 o 
  -4   2   7     1379.39     1367.46     37.65 o 
  -2   2   7     8540.94    10539.30    123.97 o 
   0   2   7       40.39      136.04     14.35 o 
   2   2   7     2249.41     2115.53     46.15 o 
   4   2   7       22.10       62.02     10.93 o 
   6   2   7      889.68      900.31     30.68 o 
   8   2   7      756.61      631.69     29.13 o 
  10   2   7     1700.42     1287.97     50.13 o 
  12   2   7      608.97      481.15     33.88 o 
  14   2   7     1194.18     1060.55     48.07 o 
  16   2   7      920.51      823.89     42.32 o 
  18   2   7     3168.94     3452.65     90.88 o 
  20   2   7      458.77      343.29     54.92 o 
 -25   3   7      342.35      267.14     42.02 o 
 -23   3   7      219.21      215.88     41.15 o 
 -21   3   7      257.02      246.11     56.94 o 
 -19   3   7      112.28       92.18     29.69 o 
 -17   3   7        4.42        4.50     21.03 o 
 -15   3   7       82.55       76.74     23.99 o 
 -13   3   7       16.48       10.85     18.07 o 
 -11   3   7      778.02      852.10     35.08 o 
  -9   3   7      200.87      204.94     17.48 o 
  -7   3   7      654.11      659.48     31.65 o 
  -5   3   7     1130.19     1037.39     44.65 o 
  -3   3   7     1757.82     1559.18     52.90 o 
  -1   3   7     2600.26     2822.68     69.23 o 
   1   3   7      114.86       90.10     19.14 o 
   3   3   7      443.42      451.91     32.66 o 
   5   3   7       45.23       67.65     19.33 o 
   7   3   7     3949.63     3729.70     80.44 o 
   9   3   7     2309.58     2166.03     64.84 o 
  11   3   7     2097.02     2178.67     70.69 o 
  13   3   7     1990.22     2160.91     62.52 o 
  15   3   7      681.64      692.21     47.97 o 
  17   3   7       41.88       44.21     26.49 o 
  19   3   7        0.32       13.14     27.96 o 
 -22   4   7        5.00       13.26     36.81 o 
 -20   4   7     1242.80     1326.36     85.19 o 
 -18   4   7      438.87      401.20     53.50 o 
 -16   4   7      113.64      159.57     34.24 o 
 -14   4   7     1803.77     1505.70    104.18 o 
 -12   4   7     5213.38     5333.62    193.02 o 
 -10   4   7     3489.18     3386.18    146.45 o 
  -8   4   7       46.18       12.06     24.20 o 
  -6   4   7        6.37       12.62     17.59 o 
  -4   4   7     1434.34     1455.51     50.66 o 
  -2   4   7     2283.22     2014.89     59.97 o 
   0   4   7       25.04       26.29     17.56 o 
   2   4   7      337.66      341.63     36.24 o 
   4   4   7      105.73       58.85     21.52 o 
   6   4   7       18.64        2.91     20.74 o 
   8   4   7     1694.79     1799.79     95.24 o 
  10   4   7        4.98      -38.31     60.40 o 
  12   4   7      134.31      123.32     53.95 o 
  14   4   7        4.17       -2.52     42.45 o 
  16   4   7        6.28      -10.35     25.68 o 
 -19   5   7       30.04      -37.75     67.95 o 
 -17   5   7      117.07      154.01     84.55 o 
 -15   5   7       28.60      134.38     78.51 o 
 -13   5   7      493.58      452.97    107.20 o 
 -11   5   7      171.14      166.09     77.00 o 
  -9   5   7      372.67      439.38    104.18 o 
  -7   5   7      691.57      853.92     88.44 o 
  -5   5   7       91.28       57.26     29.70 o 
  -3   5   7        5.15       -9.65     20.82 o 
  -1   5   7       74.94       44.38     23.95 o 
   1   5   7      489.45      490.69     41.22 o 
   3   5   7        0.50       81.13     37.91 o 
   5   5   7       16.98       24.11     35.90 o 
   7   5   7      372.29      266.58     53.77 o 
   9   5   7       78.19       80.40     50.72 o 
  11   5   7      125.22      153.17     61.38 o 
 -10   6   7      178.83      268.76    105.69 o 
  -8   6   7      209.37      110.59     59.19 o 
  -6   6   7       27.27       10.67     95.88 o 
  -4   6   7       35.79       34.58     49.57 o 
  -2   6   7       59.18       39.93     52.84 o 
   0   6   7      184.87       80.71     56.56 o 
   2   6   7       11.41       18.74     49.64 o 
 -30   0   8     1015.00     1073.54    113.24 o 
 -28   0   8     1117.43     1161.93     98.90 o 
 -26   0   8    10494.62    10523.44    249.39 o 
 -24   0   8       15.71        2.42     29.35 o 
 -22   0   8     1030.57     1038.03     54.42 o 
 -20   0   8    23450.65    22739.45    285.09 o 
 -18   0   8    24927.94    25130.28    275.42 o 
 -16   0   8    13319.61    13167.54    158.07 o 
 -14   0   8     4568.46     4997.87     75.00 o 
 -12   0   8     3470.46     4683.02     85.02 o 
 -10   0   8    34245.41    34371.82    446.94 o 
  -8   0   8     4982.52     5399.34     82.02 o 
  -6   0   8     1858.93     1774.00     54.06 o 
  -4   0   8     3526.60     2538.86     55.36 o 
  -2   0   8    55800.82    50210.66    663.52 o 
   0   0   8      279.42       77.81     12.79 o 
   2   0   8     2917.29     2357.79    122.07 o 
   4   0   8      200.00      325.44     35.31 o 
   6   0   8    12311.31    11085.17    175.73 o 
   8   0   8    23218.74    22960.53    311.77 o 
  10   0   8     2622.26     2667.03     71.26 o 
  12   0   8     1685.15     1618.77     55.77 o 
  14   0   8     4993.01     4854.12    117.47 o 
  16   0   8     6830.84     6564.62    145.40 o 
  18   0   8     3042.50     3299.44    102.17 o 
  20   0   8     3224.73     3237.22    237.05 o 
 -29   1   8     3592.96     3825.41    148.45 o 
 -27   1   8     2222.92     2180.67     66.81 o 
 -25   1   8      257.98      258.44     26.22 o 
 -23   1   8     2789.18     2595.99     58.58 o 
 -21   1   8       90.10       56.22     15.74 o 
 -19   1   8     6769.13     6537.87     86.49 o 
 -17   1   8     5263.52     5234.95     74.49 o 
 -15   1   8     1663.22     1645.48     32.16 o 
 -13   1   8     1447.70     1356.94     36.76 o 
 -11   1   8     7130.48     7819.82     92.66 o 
  -9   1   8      415.79      406.45     16.38 o 
  -7   1   8     9773.89     9829.11     98.55 o 
  -5   1   8     5340.42     4514.12     57.14 o 
  -3   1   8    41101.66    41236.39    327.12 o 
  -1   1   8    11368.59     9607.40    100.31 o 
   1   1   8    15634.99    14859.32    144.86 o 
   3   1   8      939.11      837.77     30.75 o 
   5   1   8     5793.58     5751.76     75.21 o 
   7   1   8     7144.10     7186.88    122.56 o 
   9   1   8     4503.22     4573.76     75.63 o 
  11   1   8     3653.71     3875.00     65.92 o 
  13   1   8     1445.35     1608.17     54.87 o 
  15   1   8     3133.36     3271.90     82.29 o 
  17   1   8      170.59      122.47     29.99 o 
  19   1   8     3210.48     3221.91     97.90 o 
  21   1   8      924.04     1038.41     84.46 o 
 -28   2   8     2063.19     2197.83     92.21 o 
 -26   2   8      672.29      669.86     54.33 o 
 -24   2   8     3051.20     2919.20     94.85 o 
 -22   2   8     1546.78     1590.03     51.83 o 
 -20   2   8     4315.31     4256.63     82.08 o 
 -18   2   8      732.70      737.15     33.17 o 
 -16   2   8     2320.45     2360.67     52.68 o 
 -14   2   8    17056.67    16367.31    228.44 o 
 -12   2   8    19675.81    19232.44    220.34 o 
 -10   2   8    12048.32    11924.93    146.76 o 
  -8   2   8    13869.86    13932.18    163.65 o 
  -6   2   8     3648.02     3591.91    101.78 o 
  -4   2   8    17832.84    18774.29    221.40 o 
  -2   2   8      319.16      354.71     20.47 o 
   0   2   8     3619.83     4072.27     67.24 o 
   2   2   8     1358.72     1259.27     37.15 o 
   4   2   8    10197.58     9894.32    122.75 o 
   6   2   8     5067.00     4916.80     79.66 o 
   8   2   8     1788.14     1911.99     60.32 o 
  10   2   8     2251.27     2288.84     61.98 o 
  12   2   8     4114.72     4261.51     91.74 o 
  14   2   8      247.60      355.66     40.38 o 
  16   2   8     1402.22     1424.66     58.81 o 
  18   2   8       84.40       69.85     28.06 o 
  20   2   8     1496.55     1602.15     75.58 o 
 -25   3   8     1921.79     1871.80     81.62 o 
 -23   3   8     2283.12     2444.56    100.71 o 
 -21   3   8     2786.68     2774.71    100.44 o 
 -19   3   8     2657.37     2737.01     96.12 o 
 -17   3   8       20.07      -19.23     19.23 o 
 -15   3   8     4951.41     5026.48    139.52 o 
 -13   3   8      301.20      283.52     31.76 o 
 -11   3   8    22194.64    22244.31    296.73 o 
  -9   3   8     2930.86     2729.36     68.16 o 
  -7   3   8     5141.19     4875.96     82.57 o 
  -5   3   8     5084.78     4833.87     91.95 o 
  -3   3   8     2595.43     2515.85     64.76 o 
  -1   3   8     7017.39     6585.93    115.64 o 
   1   3   8     2883.74     2578.97     68.68 o 
   3   3   8     6515.20     6192.70    116.32 o 
   5   3   8    13664.81    12886.90    165.98 o 
   7   3   8     1878.57     1650.57     60.88 o 
   9   3   8     1174.16     1051.44     54.09 o 
  11   3   8      281.63      194.34     24.44 o 
  13   3   8     4082.55     3970.10    120.87 o 
  15   3   8     1943.80     1806.89     71.70 o 
  17   3   8     2318.35     2247.48     82.53 o 
 -22   4   8     3296.86     3274.68    138.97 o 
 -20   4   8       29.96       82.01     38.63 o 
 -18   4   8     2185.78     2207.45    103.90 o 
 -16   4   8      608.74      653.68     71.15 o 
 -14   4   8       13.09       49.99     37.73 o 
 -12   4   8     4902.57     5102.99    188.65 o 
 -10   4   8       13.84       37.13     43.79 o 
  -8   4   8      349.47      387.01     37.63 o 
  -6   4   8      506.06      605.56     57.54 o 
  -4   4   8       13.74       20.87     17.48 o 
  -2   4   8     4422.13     4232.31     94.76 o 
   0   4   8     2083.73     2286.07     66.37 o 
   2   4   8      533.24      528.92     40.85 o 
   4   4   8     1840.84     1891.96     96.45 o 
   6   4   8       80.55       93.45     28.07 o 
   8   4   8       98.25      206.04     62.66 o 
  10   4   8       49.50       65.68     48.04 o 
  12   4   8     2160.84     1976.93    136.65 o 
  14   4   8     2253.89     2433.44    103.26 o 
 -19   5   8      717.60     1013.14    149.48 o 
 -17   5   8      904.67     1188.29    152.50 o 
 -15   5   8     1241.68     1518.95    166.09 o 
 -13   5   8     2530.12     2767.64    209.88 o 
 -11   5   8      415.32      436.36    101.16 o 
  -9   5   8     2589.24     2667.98    196.29 o 
  -7   5   8     1694.91     1908.52    209.88 o 
  -5   5   8      171.13      212.48     35.13 o 
  -3   5   8     5395.67     5239.25    125.28 o 
  -1   5   8       12.08       61.30     27.23 o 
   1   5   8     2632.08     2723.62    113.17 o 
   3   5   8      977.61     1162.13     81.17 o 
   5   5   8      664.58      675.27     68.03 o 
   7   5   8     1650.79     1572.53    137.90 o 
   9   5   8      500.06      566.99    101.16 o 
  11   5   8     1898.18     2130.85    140.88 o 
  -8   6   8     1025.93      953.43    106.77 o 
  -6   6   8     1268.84     1359.90    119.04 o 
  -4   6   8     1010.96     1157.49    147.97 o 
  -2   6   8      978.82     1064.44    217.42 o 
   0   6   8      975.05     1040.54    279.33 o 
 -29   1   9      205.58      261.21     73.98 o 
 -27   1   9        8.88       26.20     24.42 o 
 -25   1   9       47.67       48.43     20.12 o 
 -23   1   9       76.99       80.95     18.89 o 
 -21   1   9       30.80       78.54     16.01 o 
 -19   1   9      127.37      143.56     16.25 o 
 -17   1   9      126.87      233.28     17.12 o 
 -15   1   9     3146.86     3171.01     47.24 o 
 -13   1   9      298.80      294.82     21.12 o 
 -11   1   9     1424.16     1314.53     26.83 o 
  -9   1   9       17.66       42.56      8.84 o 
  -7   1   9      130.38      430.80     16.16 o 
  -5   1   9    10944.06     9921.96     96.07 o 
  -3   1   9     1149.42      985.93     22.97 o 
  -1   1   9    12304.72    12430.82    109.72 o 
   1   1   9     3280.47     2985.05     47.36 o 
   3   1   9      195.78      228.95     19.28 o 
   5   1   9      277.28      337.62     19.38 o 
   7   1   9       57.10      100.47     13.97 o 
   9   1   9     2645.98     2756.63     64.43 o 
  11   1   9        8.92       10.96     13.03 o 
  13   1   9      309.85      304.60     30.37 o 
  15   1   9        2.44       17.43     20.41 o 
  17   1   9       41.46       34.34     25.96 o 
  19   1   9       21.30       33.48     28.26 o 
 -28   2   9      355.44      289.04     58.21 o 
 -26   2   9        4.73       26.23     31.96 o 
 -24   2   9        6.88        4.38     27.02 o 
 -22   2   9      746.83      640.20     48.01 o 
 -20   2   9       48.91      100.65     20.11 o 
 -18   2   9      641.12      753.19     33.49 o 
 -16   2   9     4416.56     4173.50     73.92 o 
 -14   2   9       21.74       58.31     13.47 o 
 -12   2   9      313.79      336.65     25.96 o 
 -10   2   9      390.25      374.77     22.83 o 
  -8   2   9      439.05      371.24     37.58 o 
  -6   2   9      983.86      828.32     25.50 o 
  -4   2   9     2848.37     3285.23     66.24 o 
  -2   2   9    24322.01    26683.11    272.99 o 
   0   2   9     8333.85     8936.46    134.24 o 
   2   2   9      589.98      493.52     19.05 o 
   4   2   9       45.08       52.01     10.95 o 
   6   2   9        0.48       13.50      9.83 o 
   8   2   9     1075.58     1255.75     34.27 o 
  10   2   9      119.16      143.24     17.21 o 
  12   2   9     1810.45     1912.38     62.13 o 
  14   2   9       61.20       24.62     21.19 o 
  16   2   9      189.27      152.62     30.55 o 
  18   2   9     1875.20     1772.51     75.64 o 
 -25   3   9      240.96      163.24     36.81 o 
 -23   3   9      117.19       82.94     34.57 o 
 -21   3   9        4.75       -8.51     25.80 o 
 -19   3   9      297.00      285.58     40.98 o 
 -17   3   9     2170.45     2008.61    190.29 o 
 -15   3   9     1337.43     1421.00     91.77 o 
 -13   3   9     1715.43     1798.15    136.34 o 
 -11   3   9     4934.47     5375.60    106.42 o 
  -9   3   9      305.53      287.08     36.40 o 
  -7   3   9       52.96       42.07     16.21 o 
  -5   3   9       17.52       20.16     12.09 o 
  -3   3   9      863.53      875.76     51.32 o 
  -1   3   9        2.36       11.59     12.74 o 
   1   3   9       17.91       12.67     13.45 o 
   3   3   9     1042.95      940.33     37.53 o 
   5   3   9     2583.49     2132.00     61.74 o 
   7   3   9     5680.74     5369.57    118.54 o 
   9   3   9     2605.23     2358.36     79.21 o 
  11   3   9     2516.76     2663.19     73.38 o 
  13   3   9      476.85      547.14     70.61 o 
  15   3   9      130.53       78.55     28.49 o 
  17   3   9     1172.24     1140.62    101.81 o 
 -22   4   9      272.63      235.66     53.73 o 
 -20   4   9       88.85       92.14     40.45 o 
 -18   4   9       61.11       -4.82     39.26 o 
 -16   4   9      948.79      849.64     57.23 o 
 -14   4   9      661.60      786.43     80.56 o 
 -12   4   9      416.80      539.62    141.93 o 
 -10   4   9     1692.67     1795.91    109.72 o 
  -8   4   9       61.09       76.54     25.74 o 
  -6   4   9       75.76       60.43     22.44 o 
  -4   4   9      708.10      890.86     48.16 o 
  -2   4   9        5.43       19.62     17.78 o 
   0   4   9      184.35      140.83     25.45 o 
   2   4   9      762.70      693.12     41.62 o 
   4   4   9        0.07       -7.84     21.27 o 
   6   4   9     1283.20     1132.45     59.35 o 
   8   4   9       95.81      124.92     51.34 o 
  10   4   9      385.67      404.72     72.22 o 
  12   4   9        1.53      -17.74     29.31 o 
  14   4   9      307.23      254.02     64.33 o 
 -19   5   9       11.02       -3.02     67.95 o 
 -17   5   9      179.51      188.74     92.10 o 
 -15   5   9       58.08      -45.30     52.85 o 
 -13   5   9      697.26      878.76    132.87 o 
 -11   5   9      137.46      292.92     92.10 o 
  -9   5   9      353.33      306.51     95.12 o 
  -7   5   9     1343.14     1326.38    104.84 o 
  -5   5   9      446.31      438.94     44.00 o 
  -3   5   9     1419.54     1260.80     63.81 o 
  -1   5   9      539.68      462.72     45.41 o 
   1   5   9        0.12      -12.70     32.16 o 
   3   5   9      437.40      436.99     58.55 o 
   5   5   9      230.88      116.05     43.25 o 
   7   5   9       10.43       44.89     47.73 o 
   9   5   9       33.90      108.70     63.42 o 
  -8   6   9      300.02      425.67     84.16 o 
  -6   6   9       75.39       40.62     71.72 o 
  -4   6   9       44.34       25.64     52.28 o 
  -2   6   9       77.17      136.81     65.60 o 
 -30   0  10      347.21      351.81     81.53 o 
 -28   0  10     2145.67     2359.79    185.72 o 
 -26   0  10     2102.44     2181.82    101.16 o 
 -24   0  10     4118.24     4282.43    137.89 o 
 -22   0  10       26.54        5.28     25.62 o 
 -20   0  10     5890.27     5776.45    165.23 o 
 -18   0  10     6194.17     5970.23    101.67 o 
 -16   0  10      185.44      141.13     20.70 o 
 -14   0  10     2872.41     2719.98     51.70 o 
 -12   0  10     2274.38     2344.49     52.34 o 
 -10   0  10     5342.11     5829.38     92.25 o 
  -8   0  10    24361.29    24989.09    538.02 o 
  -6   0  10       79.67       56.67     12.39 o 
  -4   0  10     9618.37     9976.03    234.49 o 
  -2   0  10     1289.24     1569.76     42.37 o 
   0   0  10     9099.97    10016.09    145.14 o 
   2   0  10     2238.92     2338.26     56.18 o 
   4   0  10     1060.05      883.48     36.85 o 
   6   0  10    18180.53    18003.98    241.37 o 
   8   0  10     7741.03     7325.40    151.25 o 
  10   0  10     8804.25     8655.95    146.86 o 
  12   0  10      342.86      306.60     31.52 o 
  14   0  10      372.13      327.03     55.02 o 
  16   0  10     1650.74     1554.28     70.96 o 
  18   0  10      164.96      200.80     48.17 o 
  20   0  10      807.49      703.61    141.93 o 
 -29   1  10     2284.96     2489.82    161.56 o 
 -27   1  10      893.79      744.94     46.23 o 
 -25   1  10      300.97      317.43     36.40 o 
 -23   1  10       91.34      132.46     26.46 o 
 -21   1  10     7221.27     7173.17     96.13 o 
 -19   1  10     1309.89     1247.05     35.29 o 
 -17   1  10     7595.38     7579.51     93.21 o 
 -15   1  10      136.78       62.77     10.94 o 
 -13   1  10      193.51       90.70      9.89 o 
 -11   1  10     8637.56     8156.92     91.73 o 
  -9   1  10     8238.65     8179.02     90.35 o 
  -7   1  10     8377.78     8557.09     87.59 o 
  -5   1  10     9650.27     9965.36     98.72 o 
  -3   1  10    15397.33    17138.76    154.45 o 
  -1   1  10      217.73      291.20     16.89 o 
   1   1  10     2560.75     2574.43     45.06 o 
   3   1  10      565.68      475.69     25.37 o 
   5   1  10     4783.10     4274.41     66.38 o 
   7   1  10    12680.86    12791.54    144.00 o 
   9   1  10     1962.95     1938.41     46.40 o 
  11   1  10     2707.75     2688.44     71.45 o 
  13   1  10     2188.95     2209.07     67.75 o 
  15   1  10     1880.23     1906.81     66.73 o 
  17   1  10     1455.64     1666.16     72.22 o 
  19   1  10     2028.88     2227.68     85.73 o 
 -28   2  10      683.20      641.59    108.57 o 
 -26   2  10     4215.20     4070.54     99.74 o 
 -24   2  10      176.38      195.92     35.74 o 
 -22   2  10     7998.00     7701.15    124.71 o 
 -20   2  10     6848.71     6686.52    109.95 o 
 -18   2  10     6708.10     6458.78    103.38 o 
 -16   2  10     5571.43     5065.77     84.59 o 
 -14   2  10     5447.52     5214.92     86.68 o 
 -12   2  10    21379.53    21067.97    279.86 o 
 -10   2  10     1449.14     1331.44     42.10 o 
  -8   2  10       79.72       84.71     20.37 o 
  -6   2  10    11381.58    11668.29    137.22 o 
  -4   2  10      607.68      606.69     24.27 o 
  -2   2  10    37214.29    36478.55    369.92 o 
   0   2  10      547.69      659.81     23.74 o 
   2   2  10    14103.36    14056.29    146.42 o 
   4   2  10     2854.63     2938.31     51.24 o 
   6   2  10     3550.27     3612.82     65.71 o 
   8   2  10      858.94      967.63     54.26 o 
  10   2  10      105.56       95.23     23.18 o 
  12   2  10      417.81      490.33     37.44 o 
  14   2  10     1674.81     1681.70     82.11 o 
  16   2  10      165.37      227.37     36.29 o 
  18   2  10      284.67      232.51     39.29 o 
 -27   3  10      534.32      561.69     73.98 o 
 -25   3  10     1588.47     1497.86     97.38 o 
 -23   3  10     2534.28     2389.39     97.94 o 
 -21   3  10       49.03       56.11     30.34 o 
 -19   3  10      406.27      482.25     47.08 o 
 -17   3  10      548.72      669.21     65.92 o 
 -15   3  10     2762.03     2770.39    176.58 o 
 -13   3  10    13222.32    12340.75    225.59 o 
 -11   3  10     4293.62     4587.04    138.17 o 
  -9   3  10      625.16      652.20     37.71 o 
  -7   3  10     1917.70     2079.47     57.06 o 
  -5   3  10      767.36      829.26     43.99 o 
  -3   3  10     4052.71     3938.33     72.85 o 
  -1   3  10     6999.47     7061.03    124.78 o 
   1   3  10     4273.60     4006.61     78.08 o 
   3   3  10     4263.49     4112.86    137.19 o 
   5   3  10     5373.69     5315.59    105.17 o 
   7   3  10      118.42      136.62     31.61 o 
   9   3  10     2281.17     2163.03     97.47 o 
  11   3  10     1555.37     1457.25     61.40 o 
  13   3  10     4524.65     4567.65    114.40 o 
  15   3  10     2733.84     2942.15     94.72 o 
 -22   4  10     1015.34     1175.21     88.22 o 
 -20   4  10      964.29     1048.75     79.02 o 
 -18   4  10      661.07      697.52     65.06 o 
 -16   4  10      304.30      315.54     47.10 o 
 -14   4  10     4416.19     4307.20    121.99 o 
 -12   4  10      805.16      772.77     79.49 o 
 -10   4  10     7846.32     7763.07    308.02 o 
  -8   4  10      665.54      726.67     57.42 o 
  -6   4  10     2814.96     2685.11     80.78 o 
  -4   4  10     3922.00     3611.19    107.45 o 
  -2   4  10      618.83      595.63     49.81 o 
   0   4  10     2090.98     2221.10     73.72 o 
   2   4  10     1294.83     1335.16     59.88 o 
   4   4  10     2279.51     2337.36     93.46 o 
   6   4  10     3894.74     3860.79    161.61 o 
   8   4  10     1875.11     2115.77    124.30 o 
  10   4  10     1835.74     1930.61     90.02 o 
  12   4  10     1952.62     1943.82    162.15 o 
 -17   5  10      211.35      155.52     84.55 o 
 -15   5  10      319.29      335.20    101.16 o 
 -13   5  10     1074.87      946.70    137.40 o 
 -11   5  10     1020.78     1028.24    138.91 o 
  -9   5  10     1141.20     1085.94    101.76 o 
  -7   5  10      286.12      236.44    120.79 o 
  -5   5  10     2294.07     2345.10     94.36 o 
  -3   5  10     1055.96     1222.99     93.01 o 
  -1   5  10     4400.12     4073.61    147.29 o 
   1   5  10      209.25      270.71    130.61 o 
   3   5  10     1861.84     1722.17    187.23 o 
   5   5  10     2134.10     2274.38    111.68 o 
   7   5  10      462.26      478.18     80.79 o 
 -29   1  11      356.67      383.51     78.51 o 
 -27   1  11        4.09       16.89     24.36 o 
 -25   1  11      220.13      176.78     28.00 o 
 -23   1  11     3829.66     3677.53     84.61 o 
 -21   1  11     1264.70     1425.80     46.46 o 
 -19   1  11      622.39      640.17     27.44 o 
 -17   1  11       12.68       45.25     13.20 o 
 -15   1  11      441.00      504.05     19.36 o 
 -13   1  11     1532.84     1533.40     30.04 o 
 -11   1  11     1240.25     1322.15     33.52 o 
  -9   1  11       77.86      125.67     11.42 o 
  -7   1  11      609.23      598.02     20.19 o 
  -5   1  11     4276.11     4870.45     60.89 o 
  -3   1  11     4457.08     5123.41     68.93 o 
  -1   1  11      554.64      619.29     22.89 o 
   1   1  11        3.93       29.84     10.19 o 
   3   1  11      660.44      543.24     31.51 o 
   5   1  11       71.47      124.74     16.08 o 
   7   1  11     6709.89     6169.86     88.84 o 
   9   1  11      611.70      655.34     30.86 o 
  11   1  11      377.47      407.99     33.48 o 
  13   1  11      260.77      215.89     29.33 o 
  15   1  11      309.23      260.90     61.55 o 
  17   1  11      567.47      530.32     66.47 o 
 -28   2  11      253.30      189.19     50.58 o 
 -26   2  11        0.17       18.39     25.02 o 
 -24   2  11      124.28      120.95     27.10 o 
 -22   2  11     5231.95     5032.03     96.14 o 
 -20   2  11      550.64      563.57     33.72 o 
 -18   2  11      231.24      264.35     23.36 o 
 -16   2  11       14.71       45.85     14.95 o 
 -14   2  11        0.81       52.13     15.17 o 
 -12   2  11      723.41      752.54     31.33 o 
 -10   2  11      475.98      493.76     26.51 o 
  -8   2  11      170.01      191.34     16.84 o 
  -6   2  11     1864.17     1717.79     41.34 o 
  -4   2  11     4386.98     3894.92     66.16 o 
  -2   2  11    10318.12    10945.17    153.05 o 
   0   2  11     3378.14     3301.54     50.72 o 
   2   2  11     4097.54     3695.43     59.04 o 
   4   2  11       14.80       14.20     11.25 o 
   6   2  11     5374.86     5181.36     78.64 o 
   8   2  11     1495.85     1439.36     40.65 o 
  10   2  11     2280.28     2182.56     66.17 o 
  12   2  11      234.77      211.88     29.60 o 
  14   2  11        6.91       30.23     25.75 o 
  16   2  11        0.35      -22.60     26.55 o 
 -25   3  11        0.04       26.27     38.76 o 
 -23   3  11        0.55       56.42     31.98 o 
 -21   3  11      142.39      157.35     34.57 o 
 -19   3  11      989.05      960.29     65.13 o 
 -17   3  11       76.36       65.27     26.01 o 
 -15   3  11      570.45      542.65     45.54 o 
 -13   3  11    10015.58     9787.67    193.12 o 
 -11   3  11      250.22      328.20     30.39 o 
  -9   3  11     1739.17     1490.06     55.50 o 
  -7   3  11     1270.48     1256.39     46.42 o 
  -5   3  11      492.22      466.18     42.69 o 
  -3   3  11       79.18       64.93     18.58 o 
  -1   3  11     2133.07     2221.74     56.56 o 
   1   3  11        0.06      -13.34     13.34 o 
   3   3  11      327.34      342.20     28.58 o 
   5   3  11        0.19       24.56     19.36 o 
   7   3  11     1762.63     1829.85     71.57 o 
   9   3  11      236.91      259.40     42.28 o 
  11   3  11       85.78       55.20     26.10 o 
  13   3  11      160.60      135.20     31.76 o 
  15   3  11        0.88        3.87     26.79 o 
 -22   4  11       55.60       63.47     39.07 o 
 -20   4  11        4.23       -8.86     33.59 o 
 -18   4  11        0.55        2.37     40.77 o 
 -16   4  11      245.52      222.04     43.88 o 
 -14   4  11        1.11        6.81     24.81 o 
 -12   4  11      137.85      192.03     33.31 o 
 -10   4  11        6.78       20.01     35.18 o 
  -8   4  11       71.49       65.09     27.40 o 
  -6   4  11      205.41      225.05     36.83 o 
  -4   4  11      248.56      291.19     39.60 o 
  -2   4  11      413.26      466.96     58.09 o 
   0   4  11      464.34      490.20     48.50 o 
   2   4  11      273.02      323.07     37.74 o 
   4   4  11      894.80      931.89     69.42 o 
   6   4  11        6.04        4.02     37.35 o 
   8   4  11     1597.04     1835.68     86.25 o 
  10   4  11      668.41      581.41     74.36 o 
  12   4  11       98.16       53.01     39.71 o 
 -17   5  11        4.44       42.28     72.47 o 
 -15   5  11        2.64       89.08     75.49 o 
 -13   5  11       61.59       22.65     58.89 o 
 -11   5  11      772.00      863.58     96.02 o 
  -9   5  11      235.17      299.56     68.71 o 
  -7   5  11      552.96      643.45     84.87 o 
  -5   5  11      184.62      111.24     36.98 o 
  -3   5  11      169.90      130.32     54.91 o 
  -1   5  11      268.39      344.36     72.06 o 
   1   5  11      379.05      414.45     77.85 o 
   3   5  11     1064.42     1177.13    107.77 o 
   5   5  11        1.18        0.02     47.43 o 
   7   5  11      224.70      149.48     92.10 o 
 -30   0  12     3464.80     3137.56    181.19 o 
 -28   0  12      123.61      128.56     43.15 o 
 -26   0  12      628.82      581.70    155.52 o 
 -24   0  12       92.85      105.18     43.79 o 
 -22   0  12     2799.57     2942.47    108.27 o 
 -20   0  12     2762.60     2994.44    192.51 o 
 -18   0  12     3775.03     3597.81     75.28 o 
 -16   0  12     5606.91     5804.81     99.72 o 
 -14   0  12     1217.32     1374.41     42.58 o 
 -12   0  12    19009.21    20769.80    258.76 o 
 -10   0  12      210.85      195.69     19.08 o 
  -8   0  12    26458.96    25854.16    432.38 o 
  -6   0  12    28459.41    27793.47    426.51 o 
  -4   0  12     1096.76     1356.66     51.65 o 
  -2   0  12    16367.49    16478.73    215.34 o 
   0   0  12      469.18      523.36     29.92 o 
   2   0  12     9248.42     9451.78    211.40 o 
   4   0  12     7440.22     7961.90    190.19 o 
   6   0  12     2856.87     3323.61     80.53 o 
   8   0  12     5732.51     5687.16    145.19 o 
  10   0  12     1037.16     1118.49     51.06 o 
  12   0  12       34.72       27.74     22.13 o 
  14   0  12     1540.13     1724.87     97.47 o 
  16   0  12       88.63       23.65     43.03 o 
  18   0  12     8249.21     8008.48    400.12 o 
 -29   1  12      989.57      951.23    111.73 o 
 -27   1  12     3595.99     3943.39     94.16 o 
 -25   1  12     1997.98     2133.71     66.92 o 
 -23   1  12      408.82      474.34     34.91 o 
 -21   1  12    13741.25    13518.90    176.17 o 
 -19   1  12     1713.12     1736.52     48.65 o 
 -17   1  12     5689.99     5512.08     72.05 o 
 -15   1  12     3415.78     3380.90     48.31 o 
 -13   1  12      229.26      204.81     16.37 o 
 -11   1  12    15613.74    14639.43    148.57 o 
  -9   1  12     4384.94     3970.21     54.60 o 
  -7   1  12     1339.17     1068.24     26.82 o 
  -5   1  12     5122.40     4930.82     67.34 o 
  -3   1  12     2262.10     1930.97     35.51 o 
  -1   1  12     4331.60     4216.03     63.26 o 
   1   1  12     6059.32     5855.35     80.56 o 
   3   1  12     6154.78     6354.40     88.46 o 
   5   1  12     7251.12     7070.86     96.54 o 
   7   1  12     8772.98     8516.96    112.15 o 
   9   1  12      673.77      660.24     32.24 o 
  11   1  12     3320.19     3187.97     82.12 o 
  13   1  12     1564.99     1611.89     62.47 o 
  15   1  12     1657.57     1642.09     72.21 o 
  17   1  12     2153.02     2412.47    142.53 o 
 -28   2  12     3236.34     3649.28    135.03 o 
 -26   2  12      557.98      585.94     60.88 o 
 -24   2  12     5167.56     5305.27    111.83 o 
 -22   2  12       75.62      104.45     22.18 o 
 -20   2  12     8965.41     9272.19    138.75 o 
 -18   2  12     2450.23     2517.79     60.54 o 
 -16   2  12     2039.93     1997.06     71.17 o 
 -14   2  12     6912.79     6512.80    105.35 o 
 -12   2  12     9035.53     8644.78    126.41 o 
 -10   2  12     5987.86     5815.07     88.33 o 
  -8   2  12     6317.35     5821.86     87.59 o 
  -6   2  12      832.77      706.92     29.00 o 
  -4   2  12    14247.36    13288.25    158.85 o 
  -2   2  12     1754.24     1619.42     34.57 o 
   0   2  12      996.04      806.87     24.09 o 
   2   2  12      266.63      250.44     18.89 o 
   4   2  12      793.96      695.97     28.51 o 
   6   2  12     3577.82     3479.63     64.04 o 
   8   2  12       35.67       42.82     16.59 o 
  10   2  12     1689.55     1785.71     76.20 o 
  12   2  12     2530.37     2462.88     82.58 o 
  14   2  12     2169.02     2224.07    103.74 o 
  16   2  12      585.81      644.50     53.37 o 
 -25   3  12      676.22      637.47     71.11 o 
 -23   3  12     2168.01     2036.31    125.32 o 
 -21   3  12      954.59     1044.90     67.02 o 
 -19   3  12     1149.13     1095.97     68.28 o 
 -17   3  12     1869.68     2109.35     83.99 o 
 -15   3  12       97.58      171.23     31.58 o 
 -13   3  12    15330.84    15331.39    269.39 o 
 -11   3  12     1669.36     1439.32     69.30 o 
  -9   3  12      347.54      447.66     32.19 o 
  -7   3  12      362.40      503.69     39.02 o 
  -5   3  12     4544.72     4509.32     93.82 o 
  -3   3  12     2601.57     2336.84     65.78 o 
  -1   3  12     2459.23     2462.16    100.15 o 
   1   3  12       47.37       48.27     18.16 o 
   3   3  12     4260.75     4327.27     96.03 o 
   5   3  12      421.09      352.47     38.13 o 
   7   3  12       23.44       42.03     21.13 o 
   9   3  12     1055.82     1022.13     54.09 o 
  11   3  12     2196.24     2437.45     82.75 o 
  13   3  12      931.39      940.34    111.47 o 
 -22   4  12     2407.10     2753.22    147.97 o 
 -20   4  12      677.13      619.35    104.18 o 
 -18   4  12       16.51      -29.67     40.01 o 
 -16   4  12     2936.91     2931.31    120.54 o 
 -14   4  12     2641.59     2748.16    113.39 o 
 -12   4  12     4325.96     3973.64    118.04 o 
 -10   4  12     1843.26     1853.07     70.43 o 
  -8   4  12      160.24      157.55     33.16 o 
  -6   4  12     1735.11     1961.41     90.46 o 
  -4   4  12     3501.07     3200.73    104.53 o 
  -2   4  12     3603.63     3811.90    115.72 o 
   0   4  12     4820.41     4595.03    130.30 o 
   2   4  12     4457.51     4479.07    149.34 o 
   4   4  12     3831.80     3893.39    137.58 o 
   6   4  12     1227.15     1180.22     74.61 o 
   8   4  12      196.46      224.85     44.00 o 
  10   4  12     1191.48     1122.36     83.40 o 
 -17   5  12       10.95       45.30     66.44 o 
 -15   5  12      258.46      394.08    105.69 o 
 -13   5  12      701.62      573.76    119.28 o 
 -11   5  12     1901.20     1992.19    131.31 o 
  -9   5  12      795.85      874.85    143.44 o 
  -7   5  12      586.16      614.58     85.39 o 
  -5   5  12      345.03      303.48     69.88 o 
  -3   5  12      539.76      671.01    138.16 o 
  -1   5  12      985.59      794.47     93.42 o 
   1   5  12       22.71        5.46     40.62 o 
   3   5  12      337.47      368.67    126.83 o 
   5   5  12      450.58      519.40    125.32 o 
 -29   1  13        5.16       73.98     60.40 o 
 -27   1  13      310.99      391.32     52.18 o 
 -25   1  13     1751.57     1653.21     64.33 o 
 -23   1  13      247.97      246.99     27.78 o 
 -21   1  13      667.96      675.15     35.35 o 
 -19   1  13     2136.64     2308.96     60.66 o 
 -17   1  13       36.50       20.38     11.82 o 
 -15   1  13      102.90      173.16     16.21 o 
 -13   1  13      230.61      284.00     17.98 o 
 -11   1  13     1710.11     1834.50     36.65 o 
  -9   1  13     1582.77     1433.73     32.34 o 
  -7   1  13      595.85      550.05     21.54 o 
  -5   1  13      143.63      251.68     23.42 o 
  -3   1  13    16817.43    16625.92    169.16 o 
  -1   1  13      722.64      793.64     37.99 o 
   1   1  13        2.85      -10.62     10.62 o 
   3   1  13      882.33      896.93     32.21 o 
   5   1  13       35.68       42.87     14.68 o 
   7   1  13      124.35      126.71     18.84 o 
   9   1  13      549.51      632.00     38.05 o 
  11   1  13     1585.54     1694.52     62.57 o 
  13   1  13      200.50      182.15     31.50 o 
  15   1  13      218.62      182.27     36.70 o 
 -28   2  13      635.67      479.93     61.91 o 
 -26   2  13       82.60       77.44     30.41 o 
 -24   2  13       77.79      114.05     30.21 o 
 -22   2  13       71.61      114.93     24.92 o 
 -20   2  13     3000.94     2884.32     69.12 o 
 -18   2  13     4265.52     3893.30     78.30 o 
 -16   2  13      630.92      593.85     33.93 o 
 -14   2  13     2283.96     2066.46     54.98 o 
 -12   2  13      292.15      370.00     26.17 o 
 -10   2  13       25.58        6.95     11.95 o 
  -8   2  13       77.81      131.79     17.03 o 
  -6   2  13       47.65       23.11     13.89 o 
  -4   2  13     4583.03     4628.09     81.82 o 
  -2   2  13       87.15      110.63     15.05 o 
   0   2  13     1002.17     1132.43     34.29 o 
   2   2  13     2166.09     1928.77     63.62 o 
   4   2  13      345.62      251.55     21.23 o 
   6   2  13     2793.19     2656.43     57.75 o 
   8   2  13       92.07      110.30     20.48 o 
  10   2  13      631.40      754.82     61.16 o 
  12   2  13       64.00       37.47     26.28 o 
  14   2  13      132.65       58.68     30.82 o 
 -25   3  13        3.21      140.78     44.41 o 
 -23   3  13      666.62      461.87     59.08 o 
 -21   3  13      571.16      537.25     53.14 o 
 -19   3  13     1350.89     1353.86     71.25 o 
 -17   3  13     1973.63     1895.56     97.36 o 
 -15   3  13       22.25       84.68     28.62 o 
 -13   3  13     1471.69     1594.13     71.64 o 
 -11   3  13       11.56       22.68     18.14 o 
  -9   3  13     1159.72     1131.98     47.67 o 
  -7   3  13      234.15      255.81     37.99 o 
  -5   3  13       16.14       19.28     17.76 o 
  -3   3  13        2.05       27.96     18.78 o 
  -1   3  13      166.41      126.55     24.52 o 
   1   3  13        1.41       37.08     20.02 o 
   3   3  13        2.61      -10.94     19.66 o 
   5   3  13        0.00      -20.33     20.33 o 
   7   3  13     1093.73     1114.99     54.79 o 
   9   3  13      624.49      575.95     63.64 o 
  11   3  13        0.18       13.21     25.90 o 
  13   3  13       15.11       -1.67     27.84 o 
 -22   4  13       13.83       35.22     40.49 o 
 -20   4  13      406.02      540.19     65.86 o 
 -18   4  13      107.01       86.06     40.62 o 
 -16   4  13      202.84      256.57     48.84 o 
 -14   4  13      525.60      432.38    109.47 o 
 -12   4  13     2778.86     2882.54    100.65 o 
 -10   4  13       52.92       18.51     23.65 o 
  -8   4  13       16.55        8.71     20.65 o 
  -6   4  13      127.80       87.80     25.04 o 
  -4   4  13     2500.87     2222.87     71.47 o 
  -2   4  13      787.63      706.05     46.73 o 
   0   4  13      178.02      205.28     35.07 o 
   2   4  13        4.62      -22.52     22.52 o 
   4   4  13      447.65      317.37     94.37 o 
   6   4  13       70.69       39.11     41.28 o 
   8   4  13       26.78       26.95     35.77 o 
 -17   5  13       31.63       24.73     40.96 o 
 -15   5  13       12.88       34.73     66.44 o 
 -13   5  13       20.43       28.52     51.77 o 
 -11   5  13      159.80      211.65     64.03 o 
  -9   5  13        0.72       -6.96     43.42 o 
  -7   5  13      265.46      285.22     67.29 o 
  -5   5  13        4.62       13.76     47.29 o 
  -3   5  13      145.50       76.08     55.03 o 
  -1   5  13      112.22      143.51     57.05 o 
   1   5  13      239.20      306.58     74.53 o 
   3   5  13       46.58        3.07     48.95 o 
 -28   0  14      385.21      395.90     90.59 o 
 -26   0  14       71.80       23.77     33.05 o 
 -24   0  14     1032.26     1050.07     71.78 o 
 -22   0  14     2303.10     2037.95     91.74 o 
 -20   0  14     3326.07     2858.89    103.76 o 
 -18   0  14     8800.13     8445.92    165.48 o 
 -16   0  14       61.43       74.91     17.24 o 
 -14   0  14     8889.25     9118.71    158.22 o 
 -12   0  14    16513.42    16861.23    222.02 o 
 -10   0  14    11740.00    12225.38    168.90 o 
  -8   0  14    14286.39    15422.73    289.13 o 
  -6   0  14      308.22      304.68     24.18 o 
  -4   0  14    15432.08    16153.13    267.19 o 
  -2   0  14      743.16      769.39     59.06 o 
   0   0  14     8107.83     8777.42    183.72 o 
   2   0  14     6707.19     6774.08    121.27 o 
   4   0  14     6738.04     6522.75    122.45 o 
   6   0  14     8716.88     9180.61    157.30 o 
   8   0  14      148.93      127.73     26.31 o 
  10   0  14     1574.40     1996.17    162.66 o 
  12   0  14      861.16      988.92    130.61 o 
  14   0  14     1079.50     1142.99     87.68 o 
 -29   1  14      920.72      890.84    105.69 o 
 -27   1  14     3355.91     3672.81    129.64 o 
 -25   1  14      193.39      196.86     28.53 o 
 -23   1  14     1465.96     1469.35     54.49 o 
 -21   1  14     3029.39     3270.44     72.02 o 
 -19   1  14     1684.90     1609.95     77.26 o 
 -17   1  14     1540.01     1339.22     41.74 o 
 -15   1  14     1208.02     1105.04     35.61 o 
 -13   1  14      168.56      190.20     16.60 o 
 -11   1  14     3186.01     3371.05     52.74 o 
  -9   1  14     3151.12     2933.99     48.81 o 
  -7   1  14     2784.74     2683.91     46.44 o 
  -5   1  14     6161.23     6529.45     85.32 o 
  -3   1  14      848.34      684.78     35.80 o 
  -1   1  14     3463.03     3241.27     57.91 o 
   1   1  14     1625.32     1405.76     39.53 o 
   3   1  14      388.78      355.00     24.05 o 
   5   1  14     3385.17     3423.31     66.08 o 
   7   1  14       51.47       31.06     16.12 o 
   9   1  14      794.49      789.54     46.82 o 
  11   1  14      791.42      976.40     51.44 o 
  13   1  14      265.65      326.30     40.10 o 
  15   1  14      848.09      975.94     66.69 o 
 -28   2  14      345.75      315.00     53.35 o 
 -26   2  14     1364.84     1412.50     84.32 o 
 -24   2  14     2173.17     2132.95     88.74 o 
 -22   2  14     2843.45     2965.54     80.51 o 
 -20   2  14     3525.27     3876.89     89.92 o 
 -18   2  14     1219.58     1279.67     47.93 o 
 -16   2  14     4867.30     5021.03     89.37 o 
 -14   2  14      807.61      843.95     33.06 o 
 -12   2  14     3310.94     3271.74     65.56 o 
 -10   2  14      428.88      399.45     26.09 o 
  -8   2  14     1310.14     1172.29     39.41 o 
  -6   2  14     2796.69     2511.04     49.69 o 
  -4   2  14     2290.58     2074.08     66.10 o 
  -2   2  14     2284.46     2151.47     44.50 o 
   0   2  14     2716.08     2433.57     55.86 o 
   2   2  14      568.34      527.14     27.82 o 
   4   2  14     8180.76     7892.52    109.43 o 
   6   2  14       17.60       10.18     15.82 o 
   8   2  14     7047.08     7150.92    120.95 o 
  10   2  14      257.87      258.54     28.71 o 
  12   2  14     2661.62     2361.94     85.10 o 
  14   2  14     1838.43     1912.36    119.23 o 
 -25   3  14     1911.05     1654.84    129.85 o 
 -23   3  14     2659.27     2363.42    114.99 o 
 -21   3  14     1932.16     1860.01    213.65 o 
 -19   3  14     2032.86     2068.46     88.09 o 
 -17   3  14      159.71      270.86     56.80 o 
 -15   3  14     4523.49     4635.40    128.90 o 
 -13   3  14     5154.98     5025.35    133.41 o 
 -11   3  14     3067.37     3022.57     86.54 o 
  -9   3  14       71.32      115.86     23.30 o 
  -7   3  14     2896.69     3161.77    124.12 o 
  -5   3  14     1505.96     1775.06     61.27 o 
  -3   3  14     8863.77     9149.60    182.36 o 
  -1   3  14      140.48       39.91     21.90 o 
   1   3  14     1511.20     1585.30     68.43 o 
   3   3  14     2006.76     2170.86    124.44 o 
   5   3  14     1776.81     1953.78    162.99 o 
   7   3  14      138.63      148.81     30.24 o 
   9   3  14      662.39      733.68     51.89 o 
  11   3  14      965.65      980.01     62.98 o 
 -22   4  14      460.17      427.46     64.93 o 
 -20   4  14      429.65      404.16     61.43 o 
 -18   4  14      261.68      220.41     49.63 o 
 -16   4  14     2228.65     2164.20    106.42 o 
 -14   4  14     5197.64     5093.62    163.17 o 
 -12   4  14     3522.91     3590.69    167.23 o 
 -10   4  14      654.72      655.74     55.35 o 
  -8   4  14     1541.79     1370.18     59.07 o 
  -6   4  14     1593.25     1671.30     70.19 o 
  -4   4  14     8771.37     8391.61    153.00 o 
  -2   4  14     1929.92     1775.87     96.51 o 
   0   4  14     1557.61     1467.28    123.57 o 
   2   4  14     1023.95      975.05     66.62 o 
   4   4  14     1112.77     1192.89     89.10 o 
   6   4  14     1463.97     1319.77     94.06 o 
   8   4  14      371.08      290.71     73.98 o 
 -15   5  14      907.06      822.75    160.80 o 
 -13   5  14     2288.11     2008.53    136.05 o 
 -11   5  14     1012.99     1042.44    104.06 o 
  -9   5  14      837.66     1040.57    105.16 o 
  -7   5  14      626.74      434.63     79.31 o 
  -5   5  14      428.13      321.44     84.55 o 
  -3   5  14     1245.51     1320.63    114.59 o 
  -1   5  14     1934.63     1912.56    135.54 o 
   1   5  14      870.07      911.53    105.16 o 
 -29   1  15      731.07      702.10     98.14 o 
 -27   1  15      136.53      153.24     73.23 o 
 -25   1  15      429.94      348.82     33.41 o 
 -23   1  15     2573.03     2388.71     68.62 o 
 -21   1  15     1033.78      993.57     46.25 o 
 -19   1  15     1454.25     1431.39     42.09 o 
 -17   1  15       20.48       62.26     15.87 o 
 -15   1  15       58.01       99.20     16.43 o 
 -13   1  15     1573.23     1336.98     39.63 o 
 -11   1  15        0.07       51.01     12.88 o 
  -9   1  15      781.99      955.02     36.74 o 
  -7   1  15     2521.18     2626.60     49.27 o 
  -5   1  15       15.93       36.36     12.76 o 
  -3   1  15        0.15       -4.94     11.95 o 
  -1   1  15     1208.78     1186.37     37.31 o 
   1   1  15     7760.04     7441.52    102.30 o 
   3   1  15     1665.87     1721.71     46.79 o 
   5   1  15      563.79      558.06     30.86 o 
   7   1  15     1568.01     1811.04     64.47 o 
   9   1  15        0.76       16.70     20.47 o 
  11   1  15       71.89       17.43     27.51 o 
  13   1  15       57.94       29.08     30.38 o 
 -28   2  15       81.60       60.15     40.03 o 
 -26   2  15        0.26       -9.81     33.10 o 
 -24   2  15     1401.83     1380.89     65.35 o 
 -22   2  15     3633.49     3466.37     88.60 o 
 -20   2  15        3.47       -7.89     18.83 o 
 -18   2  15      173.10      172.36     25.15 o 
 -16   2  15       44.40       45.93     18.51 o 
 -14   2  15     3418.69     3436.06     70.30 o 
 -12   2  15     1082.26      960.48     32.94 o 
 -10   2  15       77.82       44.90     13.46 o 
  -8   2  15      170.95      188.98     20.06 o 
  -6   2  15     2506.90     2250.83     60.08 o 
  -4   2  15      889.42      751.85     30.83 o 
  -2   2  15      160.06      225.84     22.60 o 
   0   2  15       32.60       36.34     16.32 o 
   2   2  15      223.89      290.79     23.36 o 
   4   2  15      369.67      400.17     34.34 o 
   6   2  15     4958.19     4837.39    113.97 o 
   8   2  15     1587.15     1348.20     51.99 o 
  10   2  15        0.91       -3.39     20.25 o 
  12   2  15      118.39       66.61     32.01 o 
 -25   3  15     1166.90     1280.39    120.79 o 
 -23   3  15      692.48      726.26     95.12 o 
 -21   3  15        1.19       35.58     37.00 o 
 -19   3  15       30.85       88.12     38.26 o 
 -17   3  15       10.14       36.80     30.20 o 
 -15   3  15      369.54      370.75     44.43 o 
 -13   3  15      274.38      348.31     37.66 o 
 -11   3  15     3129.98     2956.44     87.72 o 
  -9   3  15      194.77      193.50     27.78 o 
  -7   3  15       69.45       41.91     21.58 o 
  -5   3  15     2837.05     2452.90     73.77 o 
  -3   3  15     4433.85     4155.84     98.92 o 
  -1   3  15     2612.71     2644.43    119.34 o 
   1   3  15      365.92      323.29     57.32 o 
   3   3  15        0.31      -17.23     28.03 o 
   5   3  15        0.41      -16.63     24.68 o 
   7   3  15       13.93        0.62     24.41 o 
   9   3  15       81.60       64.77     30.31 o 
 -22   4  15      641.61      694.16     75.09 o 
 -20   4  15       25.67       79.68     42.55 o 
 -18   4  15      105.86      140.70     44.99 o 
 -16   4  15        2.57        0.34     35.18 o 
 -14   4  15       25.93       14.95     39.47 o 
 -12   4  15      776.11      757.30     75.65 o 
 -10   4  15       39.72      -12.40     28.22 o 
  -8   4  15      506.25      430.52     43.16 o 
  -6   4  15       73.35       80.87     29.25 o 
  -4   4  15        2.47        7.31     28.10 o 
  -2   4  15      526.27      610.37     65.21 o 
   0   4  15      359.61      326.91     47.29 o 
   2   4  15       63.01       81.34     80.78 o 
   4   4  15       25.66       40.64     42.39 o 
   6   4  15       99.12       82.06     45.72 o 
 -13   5  15       63.00       66.88     40.44 o 
 -11   5  15      474.39      381.43     78.23 o 
  -9   5  15       10.81      -16.43     46.81 o 
  -7   5  15       39.88       52.45     55.49 o 
  -5   5  15      449.41      561.64     88.60 o 
  -3   5  15      364.84      412.56    113.24 o 
  -1   5  15      289.92      380.80    258.95 o 
 -28   0  16     2050.30     2050.44    143.44 o 
 -26   0  16     1471.42     1287.88    148.72 o 
 -24   0  16     1538.99     1568.78    117.77 o 
 -22   0  16     6326.42     6349.10    509.59 o 
 -20   0  16     4846.34     5069.70    126.93 o 
 -18   0  16     8061.81     7549.87    226.61 o 
 -16   0  16     2605.50     2317.69    107.83 o 
 -14   0  16      201.15      147.90     27.75 o 
 -12   0  16     7864.11     7658.11    112.09 o 
 -10   0  16     5079.38     4860.79    106.79 o 
  -8   0  16     4840.91     4597.96    102.69 o 
  -6   0  16     7291.66     7510.17    143.77 o 
  -4   0  16     8482.15     8624.76    138.91 o 
  -2   0  16    10553.83    10789.70    166.93 o 
   0   0  16     9458.05     9616.94    156.41 o 
   2   0  16     2379.77     2352.68     76.93 o 
   4   0  16     5199.49     5196.92    138.11 o 
   6   0  16      569.12      655.53     65.89 o 
   8   0  16     1160.83     1259.38     73.77 o 
  10   0  16      671.32      714.60     81.53 o 
  12   0  16     1586.86     1767.29    234.03 o 
 -29   1  16      458.15      739.85    101.16 o 
 -27   1  16      772.13      795.59     55.19 o 
 -25   1  16      830.69      995.63     57.97 o 
 -23   1  16     4283.24     4448.85     86.24 o 
 -21   1  16     2665.03     2818.77     61.74 o 
 -19   1  16     4119.69     4288.04     84.25 o 
 -17   1  16     1714.68     1792.92     48.21 o 
 -15   1  16     1533.87     1371.90     58.43 o 
 -13   1  16     6402.02     6242.92     94.86 o 
 -11   1  16     2289.11     2261.17     52.50 o 
  -9   1  16     5915.31     5541.99     80.62 o 
  -7   1  16     3307.94     3290.29     55.00 o 
  -5   1  16     1548.99     1480.91     43.34 o 
  -3   1  16      184.60      191.59     21.09 o 
  -1   1  16      184.31      214.23     21.92 o 
   1   1  16     2569.39     2674.81     58.03 o 
   3   1  16      372.27      278.49     23.87 o 
   5   1  16     5203.24     4939.00     85.05 o 
   7   1  16      182.06      185.69     33.23 o 
   9   1  16     2225.42     2268.52     80.03 o 
  11   1  16      223.87      158.36     64.51 o 
 -28   2  16      737.59      940.66    105.69 o 
 -26   2  16     1391.35     1424.51     84.34 o 
 -24   2  16      271.76      365.20     40.95 o 
 -22   2  16     3389.57     3550.71     90.96 o 
 -20   2  16      476.44      478.53     44.89 o 
 -18   2  16     1029.56     1099.89     86.08 o 
 -16   2  16      142.56       93.84     29.27 o 
 -14   2  16    10145.86    10396.41    137.35 o 
 -12   2  16       19.85       26.19     14.47 o 
 -10   2  16     2221.55     2156.08     60.49 o 
  -8   2  16     1306.53     1350.48     55.53 o 
  -6   2  16     2174.76     2268.22     51.65 o 
  -4   2  16     3994.34     3892.81     67.61 o 
  -2   2  16      115.97      133.59     20.93 o 
   0   2  16     1581.59     1625.40     49.55 o 
   2   2  16     6127.68     6211.76    104.68 o 
   4   2  16     2287.98     2244.81     59.72 o 
   6   2  16     3685.12     3508.16     77.09 o 
   8   2  16      887.94      888.25     45.60 o 
  10   2  16     3679.94     3626.43     87.92 o 
 -25   3  16      928.65      668.88     93.61 o 
 -23   3  16      142.92      138.91     60.40 o 
 -21   3  16     3025.08     3125.48    170.62 o 
 -19   3  16      165.94      113.02     41.28 o 
 -17   3  16     2709.87     2625.18    113.43 o 
 -15   3  16     4185.12     4216.21    110.09 o 
 -13   3  16     4144.60     3922.78    104.66 o 
 -11   3  16     1600.61     1615.06     65.02 o 
  -9   3  16       55.55       70.73     23.58 o 
  -7   3  16     1002.43     1069.32     51.77 o 
  -5   3  16     2288.27     2285.59     73.16 o 
  -3   3  16     6736.42     6203.59    130.96 o 
  -1   3  16       79.73       68.87     29.13 o 
   1   3  16     1201.62     1116.69     69.56 o 
   3   3  16     1577.22     1682.55     85.74 o 
   5   3  16      313.76      393.53     44.12 o 
   7   3  16     1553.96     1715.82     82.28 o 
   9   3  16      143.84       40.77     73.98 o 
 -20   4  16     2178.99     2175.54    118.63 o 
 -18   4  16      439.82      488.81    101.92 o 
 -16   4  16      990.55     1023.99     71.24 o 
 -14   4  16     1373.68     1584.85    102.37 o 
 -12   4  16      752.63      882.87    101.33 o 
 -10   4  16      209.07      243.82     37.92 o 
  -8   4  16       34.91       16.28     28.08 o 
  -6   4  16     2910.57     2807.56    105.91 o 
  -4   4  16      500.66      481.92     52.76 o 
  -2   4  16     2658.45     2706.97    160.44 o 
   0   4  16       68.21       35.68     33.99 o 
   2   4  16      336.37      236.55     55.87 o 
   4   4  16      969.15      981.74     88.71 o 
 -11   5  16     1533.66     1448.91     99.99 o 
  -9   5  16      146.79      192.71     66.39 o 
  -7   5  16     1237.79     1342.61    117.44 o 
  -5   5  16     2058.74     2168.14    153.25 o 
 -27   1  17      356.40      410.02     44.24 o 
 -25   1  17       52.16      109.07     27.01 o 
 -23   1  17      922.88      959.47     43.03 o 
 -21   1  17      928.62      919.68     42.78 o 
 -19   1  17      415.63      407.07     29.94 o 
 -17   1  17       94.54      159.99     20.88 o 
 -15   1  17     2075.76     1978.28     51.14 o 
 -13   1  17        0.18       53.23     16.36 o 
 -11   1  17      366.36      418.09     40.51 o 
  -9   1  17       73.22      139.45     17.03 o 
  -7   1  17      411.61      508.94     27.50 o 
  -5   1  17     1353.15     1213.47     38.06 o 
  -3   1  17      226.02      278.74     24.49 o 
  -1   1  17      312.28      262.06     25.25 o 
   1   1  17      161.79      102.28     22.73 o 
   3   1  17      295.14      301.57     25.67 o 
   5   1  17       42.77       54.09     23.10 o 
   7   1  17      852.65      873.29     49.64 o 
   9   1  17      247.23      286.60     39.88 o 
  11   1  17      512.48      531.57     49.04 o 
 -26   2  17      504.82      601.01     61.81 o 
 -24   2  17     2184.75     1933.06     77.17 o 
 -22   2  17      759.59      649.26     44.55 o 
 -20   2  17       69.23       71.52     24.68 o 
 -18   2  17       30.69       25.35     21.65 o 
 -16   2  17      988.27     1009.01     49.69 o 
 -14   2  17     4479.69     4456.49     88.12 o 
 -12   2  17     6124.49     6066.92     97.78 o 
 -10   2  17       66.32       91.34     22.41 o 
  -8   2  17      183.48      215.19     30.07 o 
  -6   2  17       79.50       95.37     17.79 o 
  -4   2  17      434.72      440.79     30.28 o 
  -2   2  17      308.61      345.58     31.06 o 
   0   2  17        0.15       -0.37     17.06 o 
   2   2  17      775.12      800.66     42.02 o 
   4   2  17        0.03        0.67     19.68 o 
   6   2  17     1573.00     1464.58     60.19 o 
   8   2  17       32.65      -12.22     22.39 o 
 -25   3  17      993.24      676.43     96.63 o 
 -23   3  17     1165.54     1141.48    113.24 o 
 -21   3  17     2288.22     2338.83    147.97 o 
 -19   3  17      366.66      339.73     69.46 o 
 -17   3  17      234.56      213.98     46.43 o 
 -15   3  17        2.85       64.29     46.42 o 
 -13   3  17      141.46      190.96     32.49 o 
 -11   3  17        3.87       17.13     21.60 o 
  -9   3  17      747.46      690.20     60.26 o 
  -7   3  17       91.80       49.57     25.02 o 
  -5   3  17      293.74      337.18     36.72 o 
  -3   3  17      927.44      936.71     57.60 o 
  -1   3  17        8.93        1.53     29.99 o 
   1   3  17       11.30       12.78     36.56 o 
   3   3  17      152.31       78.90     31.41 o 
   5   3  17      417.18      357.05     46.21 o 
   7   3  17       17.81       86.08     39.14 o 
 -20   4  17       28.08       67.61     56.62 o 
 -18   4  17      239.57      201.93     46.11 o 
 -16   4  17      184.94      181.98     46.43 o 
 -14   4  17      240.28      319.48     87.40 o 
 -12   4  17        0.37       -2.90     29.23 o 
 -10   4  17      193.96      272.71     40.30 o 
  -8   4  17       10.98       53.75     32.81 o 
  -6   4  17      231.93      226.45     43.78 o 
  -4   4  17        1.55       16.36     33.48 o 
  -2   4  17      256.05      362.73     61.30 o 
   0   4  17        4.21       34.78     41.06 o 
   2   4  17      147.13       56.83     44.96 o 
 -28   0  18      769.91      801.75    104.18 o 
 -26   0  18     1461.48     1278.74     86.77 o 
 -24   0  18      681.82      668.21     65.10 o 
 -22   0  18     2530.88     2486.08    150.23 o 
 -20   0  18       13.14       35.51     27.79 o 
 -18   0  18     1619.69     1373.09     66.54 o 
 -16   0  18       60.70       30.29     20.07 o 
 -14   0  18      369.53      377.11     32.36 o 
 -12   0  18     2711.43     2510.84     86.09 o 
 -10   0  18     9088.67     7886.58    207.65 o 
  -8   0  18     3357.19     2856.11    314.06 o 
  -6   0  18     3462.08     3244.53    215.16 o 
  -4   0  18     3982.39     4033.88    168.35 o 
  -2   0  18     1017.80      921.65     71.81 o 
   0   0  18      273.11      266.53     39.76 o 
   2   0  18      647.59      718.43     57.61 o 
   4   0  18      829.94      821.76     72.06 o 
   6   0  18     1163.81     1277.04     86.01 o 
   8   0  18      403.14      396.74     95.12 o 
  10   0  18     2422.55     2693.17    129.82 o 
 -27   1  18     1487.12     1581.05     86.53 o 
 -25   1  18     3411.20     3594.39    104.00 o 
 -23   1  18     3233.06     3452.12    155.76 o 
 -21   1  18     3000.55     3204.37     82.93 o 
 -19   1  18     1717.57     1847.73     56.21 o 
 -17   1  18     2709.36     2873.94     72.84 o 
 -15   1  18      581.50      718.51     42.17 o 
 -13   1  18     8277.66     8397.48    120.40 o 
 -11   1  18      421.11      420.07     28.32 o 
  -9   1  18     3775.82     3860.56     68.01 o 
  -7   1  18     1461.85     1541.98     47.19 o 
  -5   1  18     1773.87     1780.66     47.34 o 
  -3   1  18     1467.55     1521.31     48.43 o 
  -1   1  18     2017.75     1971.91     56.07 o 
   1   1  18     2920.79     2955.50     69.56 o 
   3   1  18     3756.31     3862.31     86.18 o 
   5   1  18       68.31      134.56     30.86 o 
   7   1  18      711.25      887.20     56.08 o 
   9   1  18       61.87      109.97     33.71 o 
 -26   2  18      123.21      124.57     42.71 o 
 -24   2  18      208.28      123.65     40.40 o 
 -22   2  18     1082.75     1158.96     61.26 o 
 -20   2  18      596.73      734.25     46.18 o 
 -18   2  18      151.97      204.47     29.48 o 
 -16   2  18     1572.66     1604.11     89.31 o 
 -14   2  18     2388.06     2523.45     66.96 o 
 -12   2  18     1225.51     1290.72     48.41 o 
 -10   2  18       59.11       44.35     18.59 o 
  -8   2  18      970.63     1106.43     49.73 o 
  -6   2  18     2281.22     2439.99     55.59 o 
  -4   2  18     4474.79     4619.93     88.15 o 
  -2   2  18      936.65     1037.96     43.92 o 
   0   2  18     1789.71     1949.37     61.56 o 
   2   2  18     2561.74     2680.69     77.83 o 
   4   2  18     2111.57     2133.57     71.20 o 
   6   2  18      113.94       69.41     27.52 o 
   8   2  18      430.13      364.40     58.24 o 
 -23   3  18      628.30      676.43     96.63 o 
 -21   3  18     2665.77     2295.04    149.48 o 
 -19   3  18      557.23      582.82     84.55 o 
 -17   3  18     2084.96     1991.54    126.83 o 
 -15   3  18     4138.65     3996.31    145.39 o 
 -13   3  18      349.28      329.29     44.46 o 
 -11   3  18     1005.35      870.22     54.70 o 
  -9   3  18      909.33      734.36     55.57 o 
  -7   3  18      468.19      459.58     44.08 o 
  -5   3  18    10221.10     8896.66    197.95 o 
  -3   3  18       37.49       61.54     57.38 o 
  -1   3  18     2415.42     2276.19    114.96 o 
   1   3  18      257.92      214.59     41.68 o 
   3   3  18     1286.03     1295.54     72.52 o 
   5   3  18     1370.48     1298.79     75.75 o 
 -18   4  18      631.33      814.91     69.58 o 
 -16   4  18     1319.09     1549.18     84.58 o 
 -14   4  18     4004.05     4483.07    187.87 o 
 -12   4  18      516.74      573.09     58.25 o 
 -10   4  18     1143.34     1336.36     78.21 o 
  -8   4  18      390.57      426.84     57.41 o 
  -6   4  18      937.80      876.83     68.30 o 
  -4   4  18     1901.67     1966.64    135.41 o 
  -2   4  18      304.86      287.24     58.61 o 
   0   4  18       16.65       31.11     43.57 o 
 -27   1  19      190.92      184.62     48.57 o 
 -25   1  19      209.55      292.94     50.18 o 
 -23   1  19        0.03       36.98     27.77 o 
 -21   1  19      711.86      717.91     57.30 o 
 -19   1  19       40.28       59.47     21.84 o 
 -17   1  19     2071.90     2178.50     57.42 o 
 -15   1  19       54.99       99.19     20.47 o 
 -13   1  19       34.79       45.21     17.65 o 
 -11   1  19       93.82      179.08     25.33 o 
  -9   1  19       17.04       78.12     18.89 o 
  -7   1  19      617.58      715.38     51.72 o 
  -5   1  19      362.13      284.02     25.84 o 
  -3   1  19     2107.58     2002.88     57.03 o 
  -1   1  19      105.74      122.04     25.94 o 
   1   1  19        7.18        7.33     21.13 o 
   3   1  19      559.77      520.88     65.83 o 
   5   1  19     3021.37     2932.85    115.10 o 
   7   1  19     1264.88     1144.57     63.76 o 
 -26   2  19      717.65      747.83    175.90 o 
 -24   2  19      313.00      182.54     80.78 o 
 -22   2  19      440.62      474.91     44.66 o 
 -20   2  19      223.12      312.99     37.77 o 
 -18   2  19       32.11       47.80     26.61 o 
 -16   2  19      741.77      615.95     45.36 o 
 -14   2  19     1217.18     1035.27     46.21 o 
 -12   2  19      143.13      102.05     22.61 o 
 -10   2  19      125.56      171.61     25.94 o 
  -8   2  19      539.86      599.22     31.95 o 
  -6   2  19       36.59       26.98     19.30 o 
  -4   2  19        0.33       -2.41     18.40 o 
  -2   2  19       72.74       84.07     26.37 o 
   0   2  19      247.81      220.59     43.59 o 
   2   2  19       35.12       37.18     24.50 o 
   4   2  19      461.45      403.53     42.82 o 
   6   2  19      148.53      107.70     44.01 o 
 -23   3  19        0.70       66.44     57.38 o 
 -21   3  19      326.95      155.52     66.44 o 
 -19   3  19      300.88      190.25     64.93 o 
 -17   3  19      107.73      167.60     60.40 o 
 -15   3  19      358.48      412.20     72.47 o 
 -13   3  19      825.84      731.76     91.34 o 
 -11   3  19      185.01      150.69     43.67 o 
  -9   3  19       20.40       13.72     27.73 o 
  -7   3  19      378.19      295.88     45.32 o 
  -5   3  19        0.66       12.83     83.80 o 
  -3   3  19       45.54       86.32     73.98 o 
  -1   3  19       73.89       37.47     92.10 o 
   1   3  19      782.47      773.04     76.81 o 
   3   3  19       31.54        3.98     45.78 o 
 -16   4  19      116.76      189.14     45.00 o 
 -14   4  19        5.51       66.05     37.95 o 
 -12   4  19       41.78       28.69     34.73 o 
 -10   4  19       58.06       91.37     40.16 o 
  -8   4  19        7.64      -23.54     31.74 o 
  -6   4  19      200.86      151.20     41.96 o 
  -4   4  19     1011.92      770.42     68.97 o 
 -26   0  20      498.76      606.98     93.61 o 
 -24   0  20     9305.74     8838.32    231.80 o 
 -22   0  20      238.88      299.88     50.71 o 
 -20   0  20      780.29      782.95     49.30 o 
 -18   0  20      979.22      953.67     97.25 o 
 -16   0  20      934.59      957.91     60.93 o 
 -14   0  20     2940.14     2719.56    140.88 o 
 -12   0  20      470.04      453.51     45.25 o 
 -10   0  20       11.54       20.85     43.79 o 
  -8   0  20      401.38      351.69     51.64 o 
  -6   0  20      438.69      407.41     55.10 o 
  -4   0  20      805.43      902.95     88.33 o 
  -2   0  20      913.40     1059.95     98.14 o 
   0   0  20     4929.89     5275.57    218.93 o 
   2   0  20      455.32      391.06     70.97 o 
   4   0  20     3939.51     3692.20    189.49 o 
   6   0  20     2493.32     2623.08    126.17 o 
 -27   1  20      749.80      771.91    193.27 o 
 -25   1  20     2040.95     1970.62    166.09 o 
 -23   1  20      992.88      956.01    118.53 o 
 -21   1  20     1120.93     1052.92     55.87 o 
 -19   1  20     2101.90     1952.63     60.37 o 
 -17   1  20      454.23      530.09     33.76 o 
 -15   1  20     5419.65     5790.38     99.17 o 
 -13   1  20     1780.29     1913.10     50.19 o 
 -11   1  20     4416.40     4583.43     88.34 o 
  -9   1  20     5437.98     5879.64    110.31 o 
  -7   1  20     2318.33     2520.54     63.52 o 
  -5   1  20     4979.79     5232.63    109.95 o 
  -3   1  20      950.25      995.69     53.68 o 
  -1   1  20     2797.92     2955.84     80.74 o 
   1   1  20     1755.67     2075.84     83.08 o 
   3   1  20     3520.19     3574.17    112.20 o 
   5   1  20       29.12       65.82     42.18 o 
 -24   2  20      351.79      324.23     94.37 o 
 -22   2  20     1700.50     1662.63    138.16 o 
 -20   2  20     1553.32     1608.27     71.31 o 
 -18   2  20      171.59      196.06     33.70 o 
 -16   2  20     2479.08     2564.52     83.83 o 
 -14   2  20      564.36      559.72     42.09 o 
 -12   2  20     2392.75     2451.80     74.67 o 
 -10   2  20      569.03      633.46     42.77 o 
  -8   2  20     1196.11     1246.09     48.76 o 
  -6   2  20     3814.90     3782.78     93.23 o 
  -4   2  20     1111.70     1236.45     88.44 o 
  -2   2  20      531.05      594.69     47.35 o 
   0   2  20      257.92      253.09     33.95 o 
   2   2  20      726.11      723.15     58.67 o 
   4   2  20     1313.59     1210.22     72.47 o 
 -21   3  20      114.75      114.75     57.38 o 
 -19   3  20      395.52      499.78     83.04 o 
 -17   3  20      888.60     1044.85    107.20 o 
 -15   3  20     1651.18     1727.32    129.85 o 
 -13   3  20      531.11      505.96     85.31 o 
 -11   3  20      550.28      488.20     84.55 o 
  -9   3  20       31.71       36.13     37.35 o 
  -7   3  20     3159.14     3018.36    110.83 o 
  -5   3  20     2371.87     2164.98    142.69 o 
  -3   3  20      410.54      284.34     56.98 o 
  -1   3  20      583.85      484.66     51.57 o 
   1   3  20      522.08      410.98     91.89 o 
 -12   4  20       62.30       35.56     36.13 o 
 -10   4  20       30.11       35.00     37.23 o 
  -8   4  20      901.77      951.97     73.42 o 
 -25   1  21     1109.82     1099.68     80.07 o 
 -23   1  21      316.50      204.51     45.87 o 
 -21   1  21      445.93      436.59     56.18 o 
 -19   1  21        5.62      -10.66     32.72 o 
 -17   1  21      488.26      415.18     37.97 o 
 -15   1  21     5419.40     5483.88     93.74 o 
 -13   1  21     1241.97     1193.86     46.48 o 
 -11   1  21      786.56      913.15     43.90 o 
  -9   1  21      488.45      585.34     37.27 o 
  -7   1  21      179.39      173.10     27.33 o 
  -5   1  21      133.33      134.45     26.04 o 
  -3   1  21      175.55      158.24     39.57 o 
  -1   1  21      335.33      337.08     37.98 o 
   1   1  21      166.20      175.04     45.37 o 
   3   1  21      270.48      192.81     55.29 o 
 -24   2  21        9.71       91.10     40.99 o 
 -22   2  21       92.39      120.52     52.85 o 
 -20   2  21      341.88      352.93     51.21 o 
 -18   2  21      240.99      183.71     34.24 o 
 -16   2  21      599.06      483.61     64.16 o 
 -14   2  21      639.16      717.92     46.63 o 
 -12   2  21       22.22       32.65     24.59 o 
 -10   2  21     1693.56     1769.85     86.96 o 
  -8   2  21      112.10      176.10     32.97 o 
  -6   2  21       59.36       56.61     27.26 o 
  -4   2  21      335.20      340.48     36.74 o 
  -2   2  21       13.67       52.58     27.98 o 
   0   2  21       65.10       82.27     46.80 o 
   2   2  21       33.34       47.35     34.18 o 
 -19   3  21     1229.78     1152.05    114.75 o 
 -17   3  21        4.96      -15.10     48.32 o 
 -15   3  21       21.42       54.36     51.34 o 
 -13   3  21      380.70      345.77     77.00 o 
 -11   3  21      157.21      137.40     58.89 o 
  -9   3  21       72.26      179.65     49.70 o 
  -7   3  21       72.79       93.96     44.69 o 
  -5   3  21       23.44       61.37     44.23 o 
  -3   3  21     1211.08     1197.78     72.85 o 
 -24   0  22      985.63     1138.25    173.64 o 
 -22   0  22      115.06      126.45     40.66 o 
 -20   0  22      502.54      529.32     53.11 o 
 -18   0  22      367.28      387.81     47.03 o 
 -16   0  22      742.60      751.82     68.71 o 
 -14   0  22     2765.43     3147.86    123.80 o 
 -12   0  22       14.43      -20.34     28.65 o 
 -10   0  22     1034.41     1275.86    108.71 o 
  -8   0  22      329.53      510.34     77.00 o 
  -6   0  22     1431.99     1766.58    126.83 o 
  -4   0  22      203.77      249.13     64.93 o 
  -2   0  22      512.38      572.25     84.55 o 
   0   0  22     1231.24     1226.03    113.24 o 
   2   0  22       59.34       80.02     54.36 o 
 -23   1  22      809.76      921.78     98.14 o 
 -21   1  22       64.74       17.20     36.73 o 
 -19   1  22     1136.75     1161.58     73.56 o 
 -17   1  22       83.56       72.16     24.75 o 
 -15   1  22     5041.58     5096.41    113.75 o 
 -13   1  22       19.01       -6.06     25.16 o 
 -11   1  22     2124.95     2171.35     68.60 o 
  -9   1  22      425.89      458.05     36.36 o 
  -7   1  22      658.56      574.18     53.61 o 
  -5   1  22       30.55       48.70     24.21 o 
  -3   1  22      940.47     1006.63     71.32 o 
  -1   1  22      722.87      854.60    101.16 o 
   1   1  22     2966.43     3062.07    178.17 o 
 -22   2  22     1427.08     1388.03    186.47 o 
 -20   2  22      521.91      600.67     62.29 o 
 -18   2  22     2292.02     2251.67    103.55 o 
 -16   2  22      451.92      497.79    118.53 o 
 -14   2  22     1977.36     1735.28     72.92 o 
 -12   2  22      642.57      634.43     43.18 o 
 -10   2  22     1274.05     1247.00     63.92 o 
  -8   2  22     1566.76     1612.60     71.47 o 
  -6   2  22     2209.13     2074.48     99.82 o 
  -4   2  22      417.63      525.31     59.19 o 
  -2   2  22      670.28      672.06     83.80 o 
 -17   3  22     1026.79     1019.18    114.75 o 
 -15   3  22      817.45      690.02     99.65 o 
 -13   3  22     1495.34     1603.51    132.87 o 
 -11   3  22      102.62      175.15     66.44 o 
  -9   3  22      709.69      708.14     96.63 o 
  -7   3  22     2352.63     2295.04    155.52 o 
 -23   1  23      236.99      211.06     54.36 o 
 -21   1  23      149.05       69.46     40.57 o 
 -19   1  23        8.97        7.33     27.79 o 
 -17   1  23      865.32     1047.14     61.31 o 
 -15   1  23      806.72      957.85     95.12 o 
 -13   1  23      557.83      605.93     51.34 o 
 -11   1  23     1255.55     1091.45     62.31 o 
  -9   1  23      131.51      130.58     39.94 o 
  -7   1  23      328.84      330.44     49.57 o 
  -5   1  23      311.52      317.69     49.08 o 
  -3   1  23      186.56       48.32     52.85 o 
  -1   1  23      234.53      374.45     80.02 o 
 -20   2  23      254.37      266.09     50.50 o 
 -18   2  23       50.24       40.28     86.06 o 
 -16   2  23      575.91      578.93     60.60 o 
 -14   2  23      694.88      545.25     49.43 o 
 -12   2  23      198.68      239.32     47.50 o 
 -10   2  23        0.49       18.59     34.12 o 
  -8   2  23       26.83        6.51     46.05 o 
  -6   2  23      449.15      470.50    203.08 o 
  -4   2  23       47.57       21.66     36.82 o 
 -22   0  24     2612.66     2376.57    158.54 o 
 -20   0  24      432.71      421.26     81.53 o 
 -18   0  24     3052.70     3505.98    187.23 o 
 -16   0  24      925.43     1014.82     80.95 o 
 -14   0  24     2499.21     2674.77    119.94 o 
 -12   0  24      747.23      849.02     77.13 o 
 -10   0  24     2724.64     2995.63    172.13 o 
  -8   0  24     1674.77     1700.14    134.38 o 
  -6   0  24      578.55      720.22     96.63 o 
  -4   0  24     1998.27     2088.19    147.97 o 
 -21   1  24      168.69      143.98     37.16 o 
 -19   1  24       62.71       88.57     44.37 o 
 -17   1  24     1056.75     1107.15     79.49 o 
 -15   1  24      431.15      481.60     57.11 o 
 -13   1  24      278.28      276.82     73.98 o 
 -11   1  24        7.85       33.29     35.47 o 
  -9   1  24      841.32      844.40    276.31 o 
  -7   1  24      906.68      841.01    101.16 o 
  -5   1  24      213.79       95.12     60.40 o 
 -16   2  24     4312.63     4530.83    125.49 o 
 -14   2  24     1512.92     1500.34     99.77 o 
 -12   2  24     1426.92     1533.19     89.61 o 
 -10   2  24     1635.45     1597.66     93.42 o 
  -8   2  24      385.57      340.40     54.45 o 
 -17   1  25        4.74        2.77     35.66 o 
 -15   1  25     1223.44     1294.26     85.94 o 
 -13   1  25       61.40       92.14     80.02 o 
 -11   1  25      696.58      703.61     96.63 o 
  -9   1  25       76.13       92.10     58.89 o 
                                                 
